# Supplementary material for: An Integrated Analysis of MicroRNA and mRNA Expression Profiles to Identify RNA Expression Signatures in Lambskin Hair Follicles in Hu Sheep
Source: PLoS One. 2016 Jul 12;11(7):e0157463. doi: 10.1371/journal.pone.0157463 (PMC4942090; doi:10.1371/journal.pone.0157463)
Supplement: S1 Table — (XLSX) [file pone.0157463.s004.xlsx]

## Sheet: Sheet1
		S1 Table. Significantly differentially expressed mRNAs in large, medium, and small waves
ID	Gene name	Log2(FC)			P-value	Regulated
		Small wave and large wave	Small wave and medium wave	Medium wave and large wave
XM_004011239.1	PRDM1	-8.09497			3.77e-20	Down
XM_004007900.1	SEPTIN7	Inf			1.77e-17	Up
XR_173470.1	LOC101112291	6.27321			2.27e-17	Up
XM_004017313.1	LOC101115230	-4.98075			8.98e-14	Down
XM_004002066.1	GADD45A	-Inf			1.54e-12	Down
XM_004014192.1	YME1L1	Inf			2.21e-12	Up
XM_004001791.1	PSMB2	-6.25323			1e-11	Down
XM_004005683.1	NOL10	-Inf			4.24e-11	Down
XM_004001837.1	PPT1	Inf			6.65e-11	Up
XM_004023054.1	LOC101119804	Inf			7.03e-11	Up
XM_004012212.1	IPO5	Inf			2.78e-10	Up
XM_004008964.1	LOC101121514	Inf			1.1e-09	Up
XM_004009712.1	LOC101119135	Inf			1.1e-09	Up
XM_004021548.1	LOC101114082	Inf			7.81e-09	Up
XM_004018966.1	DDX39B	Inf			8.34e-09	Up
XM_004018194.1	SLC4A7	-Inf			9.65e-09	Down
XM_004006292.1	TARBP2	Inf			1.74e-08	Up
XM_004005914.1	POLR1B	-7.62452			1.76e-08	Down
XM_004014268.1	ARHGAP12	-Inf			2.11e-08	Down
XR_173505.1	LOC101108037	Inf			2.46e-08	Up
XM_004019145.1	NRN1	3.74199			2.95e-08	Up
XM_004013130.1	GGA3	6.0963			4.06e-08	Up
XM_004011227.1	SNX3	Inf			5.69e-08	Up
XM_004008773.1	POLR2E	3.33235			9.97e-08	Up
XM_004023371.1	KLK7	-3.34943			1.13e-07	Down
XM_004022290.1	FMR1	-6.0739			1.52e-07	Down
XM_004010283.1	PKM	Inf			1.69e-07	Up
XM_004018779.1	PNPLA1	-Inf			1.75e-07	Down
XM_004007787.1	KLHL7	-Inf			2.12e-07	Down
XM_004022900.1	LOC101107770	-Inf			2.57e-07	Down
XM_004005695.1	DDX1	Inf			3.33e-07	Up
XM_004010487.1	HAUS2	6.29742			3.61e-07	Up
XM_004016011.1	PPP2R1B	-3.21106			4.76e-07	Down
XM_004002668.1	PEX19	Inf			5.27e-07	Up
XM_004015400.1	KLK6	-5.89333			6.8e-07	Down
XM_004020829.1	CRYM	4.65741			8.53e-07	Up
XM_004020938.1	CCT6A	-7.14429			9.34e-07	Down
XM_004022406.1	SLC6A14	-3.89777			1.04e-06	Down
XM_004006384.1	LMBR1L	6.97934			1.17e-06	Up
XM_004018952.1	BAG6	3.56928			1.2e-06	Up
XM_004006598.1	RAB5B	Inf			1.36e-06	Up
XM_004010644.1	LOC101113241	3.87229			1.52e-06	Up
XR_173471.1	LOC101112291	3.866			2.14e-06	Up
XM_004016417.1	API5	-Inf			2.36e-06	Down
XM_004004988.1	TRIP12	-3.03398			2.66e-06	Down
XM_004013083.1	RPTOR	-Inf			3.24e-06	Down
XM_004006315.1	EIF4B	Inf			3.61e-06	Up
XM_004018544.1	RAF1	4.14812			4.33e-06	Up
XM_004014625.1	CSE1L	Inf			5.04e-06	Up
XR_173048.1	LOC101123593	Inf			5.49e-06	Up
XM_004020481.1	MIB1	5.13423			8.07e-06	Up
XM_004014158.1	BTBD3	-2.72133			8.86e-06	Down
XM_004016864.1	GABRP	-4.29784			9.3e-06	Down
XM_004021470.1	ANXA7	-6.77304			1.21e-05	Down
XM_004003174.1	GPR160	-5.45893			1.62e-05	Down
XM_004022070.1	KDM5C	2.90147			1.82e-05	Up
XM_004005887.1	IMMT	2.76806			1.88e-05	Up
XM_004023170.1	KRT16	4.60851			2e-05	Up
XM_004018272.1	LOC101122468	Inf			2e-05	Up
XM_004012601.1	CAMTA2	3.02456			2.54e-05	Up
XM_004020418.1	ELP2	Inf			2.61e-05	Up
XM_004004577.1	GPR155	-4.31796			2.71e-05	Down
XM_004015395.1	KLK10	-2.47246			2.86e-05	Down
XM_004006117.1	FHL2	-Inf			4.65e-05	Down
XM_004021728.1	MTUS1	4.84856			5.33e-05	Up
XM_004013923.1	LOC101122294	Inf			5.38e-05	Up
XM_004018491.1	CCDC51	-6.51626			5.58e-05	Down
XM_004017040.1	NUP155	6.32038			7.91e-05	Up
XM_004020939.1	CCT6A	Inf			9.37e-05	Up
XM_004016054.1	RNF214	-Inf			9.4e-05	Down
XM_004011300.1	SYNCRIP	Inf			0.000103	Up
XM_004015185.1	SBSN	-2.28449			0.000103	Down
XM_004013671.1	DPT	-2.83021			0.000109	Down
XM_004015396.1	KLK5	-3.69131			0.000109	Down
XM_004021464.1	ECD	-Inf			0.000119	Down
XM_004016166.1	ZNF143	3.80679			0.000122	Up
XM_004008848.1	MATR3	2.84535			0.000123	Up
NM_001009224.1	SPP1	-2.72078			0.000138	Down
XM_004017746.1	FANCI	-Inf			0.000152	Down
XM_004022917.1	LOC101115773	-Inf			0.000152	Down
XM_004011763.1	FABP9	-2.2101			0.000159	Down
XM_004006073.1	CCT7	2.22009			0.000172	Up
XM_004002515.1	LOC101122906	-2.20329			0.000188	Down
XM_004002048.1	DNAJC6	-2.6672			0.000191	Down
XM_004006139.1	LYG2	-2.29081			0.000212	Down
XM_004012984.1	SLC25A39	3.78615			0.000219	Up
XM_004018329.1	MITF	-Inf			0.000219	Down
XM_004006685.1	TXNRD1	-2.35835			0.000242	Down
XM_004003028.1	PPP1R2	-2.96829			0.000251	Down
XM_004017308.1	PIWIL1	-6.20367			0.000278	Down
XM_004002058.1	MIER1	-Inf			0.000279	Down
XM_004008769.1	CNN2	Inf			0.000293	Up
XM_004004775.1	NABP1	-2.1884			0.000335	Down
XM_004010093.1	PARM1	-2.09318			0.00034	Down
XM_004019318.1	LOC101102272	-5.358			0.00035	Down
XM_004002409.1	PDZK1	-3.55065			0.000351	Down
XM_004004656.1	FAP	-3.40042			0.000365	Down
XM_004016103.1	USP2	-2.19225			0.000367	Down
XM_004007899.1	2016-09-07	-2.10941			0.000399	Down
XM_004005710.1	PUM2	-Inf			0.000405	Down
XM_004005782.1	BRE	-Inf			0.000405	Down
XM_004011617.1	LYNX1	4.75052			0.000454	Up
XM_004016885.1	ARHGEF28	-2.11282			0.000477	Down
XM_004018670.1	KLHL18	-2.01974			0.000507	Down
XM_004014237.1	CDNF	-2.26125			0.000518	Down
XM_004020506.1	ANKRD12	2.35904			0.00052	Up
XM_004002518.1	SPRR1A	-2.01648			0.000541	Down
XM_004019029.1	LOC101119426	-3.17909			0.000557	Down
XM_004006556.1	STAT6	Inf			0.000582	Up
XM_004022069.1	KDM5C	-2.02173			0.000587	Down
XM_004019461.1	UEVLD	-Inf			0.00059	Down
XM_004008465.1	CASP14	-6.03084			0.000605	Down
XM_004018985.1	TUBB2A	4.19678			0.00061	Up
XM_004002716.1	RGS5	-4.7938			0.000671	Down
XM_004018396.1	PBRM1	-2.64179			0.000689	Down
XM_004017286.1	LOC101108423	Inf			0.00071	Up
XM_004003489.1	LOC101120376	-2.29298			0.000728	Down
XM_004013103.1	MFSD11	-Inf			0.000761	Down
XM_004003969.1	PSMD5	2.94035			0.000765	Up
XM_004012915.1	DNAJC7	2.99153			0.000782	Up
NM_001114762.1	K38	-2.37246			0.000783	Down
XM_004008456.1	LOC101118441	-2.66656			0.000789	Down
XM_004014280.1	RAB18	5.83799			0.000797	Up
XM_004022439.1	TSC22D3	3.62499			0.000843	Up
XM_004008052.1	TNPO3	-Inf			0.000865	Down
XM_004009949.1	SEC31A	-Inf			0.000865	Down
XM_004002078.1	CTH	-3.09556			0.000885	Down
XM_004003643.1	FLG2	-2.90973			0.000891	Down
XM_004003238.1	P2RY1	-2.01018			0.000926	Down
XM_004022113.1	RBM3	3.2651			0.000941	Up
XM_004004305.1	ANXA1	-1.94733			0.001	Down
XM_004004094.1	CTSL1	2.10772			0.00103	Up
XM_004005767.1	NRBP1	2.47299			0.00103	Up
XM_004002509.1	TCHHL1	-2.3001			0.00104	Down
XM_004006574.1	BAZ2A	-Inf			0.00112	Down
XM_004021987.1	DMD	-Inf			0.00112	Down
XM_004008053.1	TSPAN33	-2.26578			0.00114	Down
XM_004007394.1	KRT71	-1.90429			0.00117	Down
XM_004007472.1	GDF11	-2.19289			0.00117	Down
XM_004002112.1	LPHN2	-4.37876			0.00122	Down
XM_004018330.1	MITF	-2.78713			0.00124	Down
XM_004004856.1	NDUFS1	-3.5714			0.00126	Down
XM_004002840.1	CHMP2B	-Inf			0.00127	Down
XM_004008913.1	ARHGAP26	-Inf			0.00127	Down
XM_004016350.1	ANO3	-Inf			0.00127	Down
NM_001009743.1	CYP4F21	-2.07626			0.0013	Down
XM_004006075.1	CCT7	-1.90516			0.00132	Down
XM_004008668.1	GRAMD3	-4.64179			0.00132	Down
XM_004009714.1	PPM1K	-1.95426			0.00137	Down
XR_173404.1	LOC101122061	2.57999			0.00138	Up
XM_004011727.1	SLCO5A1	-1.9036			0.00143	Down
XM_004005787.1	FOSL2	Inf			0.00144	Up
XM_004017136.1	LOC101120952	-Inf			0.00145	Down
XM_004017749.1	PEX11A	-Inf			0.00145	Down
XM_004003899.1	PCP4	2.19347			0.0015	Up
XM_004015285.1	CNFN	1.89285			0.00152	Up
XM_004004502.1	PMS1	Inf			0.0016	Up
XM_004009083.1	ANKRD32	Inf			0.0016	Up
XM_004005372.1	LOC101106919	-1.83491			0.00162	Down
NM_001246006.1	GSN	-1.82269			0.00163	Down
XM_004007707.1	KRIT1	5.65741			0.00163	Up
XM_004011641.1	LOC101103902	-2.34751			0.00164	Down
XM_004004505.1	ORMDL1	-2.11297			0.00173	Down
XM_004006582.1	PAN2	5.63317			0.00179	Up
XM_004016029.1	NCAM1	2.66733			0.00181	Up
XM_004018447.1	RBM5	2.23518			0.00183	Up
XM_004009643.1	TBCK	-Inf			0.00188	Down
NM_001166186.1	TIMP2	2.82247			0.00191	Up
XM_004022231.1	POF1B	-3.48214			0.00192	Down
XM_004021931.1	PIR	-2.94462			0.00194	Down
NM_001009454.1	GHRHR	-1.82059			0.00195	Down
XM_004012872.1	KRT26	-1.79018			0.00206	Down
XM_004016351.1	MUC15	-1.80407			0.00206	Down
NM_001161867.1	RRAGC	-1.7717			0.00207	Down
XM_004004534.1	SSFA2	-1.8441			0.00207	Down
XM_004003748.1	LOC101116882	-1.78899			0.0021	Down
XM_004010526.1	GNG2	2.64361			0.00227	Up
NM_001202421.1	NUDT9	-2.23437			0.00228	Down
XM_004015016.1	HERPUD1	-3.09497			0.00229	Down
XM_004009996.1	HS3ST1	3.13755			0.00231	Up
XM_004004713.1	EPC2	5.55788			0.00235	Up
XM_004006231.1	SLC6A15	-1.77543			0.0024	Down
XM_004004595.1	HAT1	-Inf			0.00245	Down
XM_004007866.1	PNPLA8	-Inf			0.00245	Down
XM_004016135.1	RRAS2	-Inf			0.00245	Down
XM_004002354.1	TRIM33	-2.54782			0.00256	Down
XM_004010088.1	RASSF6	-3.99364			0.00263	Down
XM_004021612.1	GPR137B	-1.91148			0.00264	Down
XM_004014205.1	LOC101119744	Inf			0.00269	Up
XM_004014999.1	MT2A	1.78447			0.00269	Up
XM_004015073.1	CTCF	Inf			0.00269	Up
XM_004017792.1	ZFAND6	-2.16865			0.00269	Down
XM_004020990.1	CUX1	Inf			0.00269	Up
XM_004021393.1	ARID5B	-1.79571			0.00284	Down
XM_004011356.1	LOC101109365	-1.74478			0.00285	Down
XM_004019540.1	BARX2	-3.5714			0.00286	Down
XM_004002789.1	CCT8	3.85486			0.00288	Up
XM_004003573.1	LOC100037673	-1.88467			0.003	Down
NM_001009739.1	LOC443079	-1.76529			0.00302	Down
XM_004021295.1	NPTX2	-2.28695			0.0031	Down
XM_004009199.1	LOC101122521	-1.82942			0.00311	Down
XM_004001996.1	TMEM48	-Inf			0.0032	Down
XM_004013045.1	NARF	-Inf			0.0032	Down
XM_004022173.1	NONO	2.42609			0.00336	Up
XM_004002166.1	LMO4	-4.13212			0.0034	Down
XM_004007910.1	BBS9	-5.5714			0.00341	Down
XM_004012877.1	LOC100526785	-1.67141			0.00363	Down
XM_004006256.1	MRPL42	Inf			0.00368	Up
XM_004014105.1	FAM129A	-1.7604			0.00377	Down
XM_004005735.1	HADHB	2.29672			0.00382	Up
XM_004014097.1	QSOX1	-1.66915			0.00382	Down
XM_004010015.1	AFAP1	-5.53488			0.00383	Down
XM_004018831.1	MEA1	-5.53488			0.00383	Down
XM_004006024.1	HEATR5B	3.97934			0.00389	Up
XM_004016920.1	PIK3R1	-4.77304			0.00389	Down
XM_004005886.1	IMMT	-1.77524			0.00402	Down
XM_004012384.1	LOC101119229	-1.64855			0.00406	Down
XM_004010473.1	EHD4	-1.75237			0.00408	Down
XM_004014338.1	SLC23A2	-1.79908			0.00409	Down
XM_004003096.1	ABCF3	Inf			0.0041	Up
XM_004019517.1	STT3A	Inf			0.0041	Up
XM_004023573.1	TP53INP2	-1.83137			0.00419	Down
XM_004013565.1	LOC101116493	-2.79791			0.00448	Down
XM_004018840.1	KLC4	4.20995			0.00449	Up
XM_004020188.1	DUSP5	-1.68221			0.00458	Down
XM_004005122.1	LOC101118928	1.81418			0.00464	Up
XM_004008457.1	LOC101118441	-4.30837			0.0048	Down
XM_004010993.1	LOC101118958	-Inf			0.00481	Down
XM_004015184.1	U2AF1L4	-Inf			0.00481	Down
XM_004012897.1	LOC101116068	-1.67217			0.00483	Down
XM_004005697.1	VSNL1	3.23881			0.00492	Up
XM_004014279.1	RAB18	-4.03084			0.00495	Down
XM_004023313.1	TEAD2	2.67652			0.00505	Up
XM_004020451.1	B4GALT6	Inf			0.00507	Up
XM_004016145.1	MICAL2	-1.62675			0.00511	Down
XM_004021404.1	SIRT1	-2.10095			0.00511	Down
NM_001009758.1	PEPT1	-2.6532			0.00512	Down
XM_004022946.1	LOC101112635	-1.64754			0.00514	Down
XM_004011299.1	SYNCRIP	-3.18236			0.00515	Down
XM_004011154.1	PKIB	-2.83444			0.00517	Down
XM_004012820.1	KPNB1	1.89404			0.00517	Up
XM_004003636.1	CELF3	3.07245			0.00525	Up
XM_004016886.1	ARHGEF28	-2.0514			0.00531	Down
XM_004018294.1	SETD5	1.97959			0.00533	Up
XM_004006693.1	TCP11L2	-1.82668			0.00537	Down
XM_004005707.1	WDR35	-4.67574			0.00539	Down
XM_004009828.1	LNX1	-1.87006			0.00543	Down
XM_004013162.1	MMD	-1.66107			0.00548	Down
XM_004018680.1	FYCO1	-1.62381			0.00551	Down
XM_004022292.1	FMR1	-Inf			0.00552	Down
XM_004013848.1	LOC101102999	-2.71514			0.00562	Down
XM_004017716.1	MEF2A	3.4026			0.00562	Up
XM_004003576.1	LOC101115089	Inf			0.00565	Up
XM_004023403.1	IRGQ	-2.07439			0.00566	Down
XM_004009106.1	NUDT12	-3.50821			0.00573	Down
XM_004010829.1	GALC	-3.39922			0.00576	Down
XM_004022460.1	MORF4L2	3.28968			0.00577	Up
XM_004015216.1	KRTDAP	-2.34778			0.00589	Down
XM_004010193.1	HMGCR	2.07742			0.00595	Up
XM_004002655.1	IGSF9	1.97152			0.00602	Up
XM_004011675.1	PCMTD1	-2.29082			0.00607	Down
XM_004002069.1	WLS	1.68984			0.00609	Up
XM_004004719.1	LOC101123186	2.12155			0.00611	Up
XM_004008842.1	CTNNA1	1.58938			0.00612	Up
XM_004010247.1	DENND4A	3.50541			0.00614	Up
XM_004023684.1	SMPD3	-1.60792			0.00623	Down
XM_004018537.1	IFT122	Inf			0.0063	Up
XM_004014944.1	COTL1	2.90807			0.00632	Up
XM_004002201.1	MTF2	-Inf			0.00634	Down
XM_004007729.1	PEG10	-Inf			0.00634	Down
XM_004005842.1	VPS54	-1.80522			0.00636	Down
XM_004002458.1	MCL1	1.63328			0.00641	Up
XM_004002539.1	RPS27	1.64388			0.00647	Up
XM_004012340.1	RAP2A	-1.85107			0.00648	Down
XM_004002167.1	LMO4	-1.9975			0.00658	Down
XM_004014653.1	USP6NL	-1.55193			0.0066	Down
XM_004011217.1	CD164	1.56975			0.00663	Up
XM_004019658.1	PPP2R5B	2.01642			0.00672	Up
XM_004021732.1	VPS37A	-3.358			0.00674	Down
XM_004003341.1	ACPP	-1.60443			0.00675	Down
XM_004012902.1	LOC101117682	1.56737			0.00682	Up
XM_004006762.1	PPFIBP1	-3.17548			0.00702	Down
XM_004015032.1	KIFC3	-1.60937			0.00702	Down
XM_004014299.1	NAA20	Inf			0.00703	Up
XM_004013924.1	LOC101122294	-1.61798			0.00704	Down
XM_004002137.1	LOC101109838	-2.15091			0.00722	Down
XM_004014715.1	PFKP	2.17601			0.00722	Up
XM_004021694.1	ACSL1	-3.5714			0.00725	Down
XM_004006025.1	STRN	-1.53283			0.00727	Down
XM_004008989.1	SLC36A2	-3.33694			0.00729	Down
XM_004005808.1	C3H2orf42	-Inf			0.0073	Down
XM_004018900.1	LOC101107232	2.68543			0.00754	Up
XM_004017102.1	NPM1	1.52765			0.00758	Up
XM_004011050.1	ATP6V1D	-1.61405			0.00767	Down
XM_004019079.1	LOC101111915	-2.63852			0.00777	Down
XM_004010833.1	SPATA7	4.0482			0.00781	Up
XM_004016028.1	NCAM1	5.17679			0.00792	Up
XM_004020258.1	ZRANB1	-1.6606			0.008	Down
XM_004011127.1	DOPEY1	2.60063			0.00801	Up
XM_004021879.1	SLC20A2	-1.64091			0.00803	Down
XM_004002658.1	TAGLN2	2.15081			0.00811	Up
XM_004012240.1	TMCO3	-1.51291			0.00812	Down
XM_004011823.1	CPQ	-2.62534			0.0082	Down
XM_004004601.1	DYNC1I2	4.42295			0.00828	Up
XM_004011576.1	FAM135A	-1.56637			0.00834	Down
XM_004010545.1	APH1B	-Inf			0.00841	Down
XM_004015049.1	DYNC1LI2	-Inf			0.00841	Down
XM_004017916.1	LOC101103187	-Inf			0.00841	Down
XM_004013675.1	SLC19A2	-1.71869			0.00845	Down
XM_004002392.1	NOTCH2	-1.50733			0.0085	Down
NM_001114763.1	K27	-1.54038			0.00869	Down
XM_004004930.1	LOC101111607	Inf			0.00877	Up
XM_004007999.1	LOC101120744	Inf			0.00877	Up
XM_004017941.1	SERF2	Inf			0.00877	Up
XM_004012421.1	INTS2	-4.12394			0.00883	Down
XM_004021179.1	KIAA0430	-1.49712			0.00895	Down
XM_004002732.1	CREG1	-1.9219			0.00903	Down
XM_004006452.1	KIF21A	4.39438			0.00903	Up
XM_004003877.1	RASA2	-1.6745			0.00916	Down
XM_004022036.1	LAS1L	3.99845			0.00916	Up
XM_004002514.1	LCE6A	-2.77304			0.00917	Down
XM_004022012.1	DDX3X	1.53462			0.00918	Up
XM_004008201.1	LOC101115117	-1.78291			0.00927	Down
XM_004005174.1	EMC1	2.16556			0.00938	Up
XM_004016348.1	ANO3	-1.92408			0.00939	Down
XM_004012890.1	LOC101114537	-1.61146			0.00941	Down
XM_004020345.1	PDZD8	-1.4814			0.00941	Down
XM_004007993.1	LOC101118606	3.7278			0.00947	Up
XM_004014732.1	TGM6	-1.48526			0.00958	Down
XM_004003286.1	TRPC1	-Inf			0.00971	Down
XM_004008093.1	PTN	-Inf			0.00971	Down
XM_004002628.1	CRABP2	-2.6454			0.00975	Down
XM_004005967.1	FBXO11	-1.55446			0.00975	Down
XM_004022872.1	PPP2R3B	2.32687			0.00976	Up
NM_001161733.1	EYA3	-1.48983			0.00997	Down
XM_004012895.1	LOC101115634	-1.59898			0.01	Down
XM_004013706.1	TNFSF18	-5.20367			0.01	Down
XM_004017564.1	DNAH10	-2.10547			0.01	Down
XM_004013496.1	ITGB4	1.75052			0.0102	Up
XM_004002430.1	LOC101122148	-1.47028			0.0103	Down
XM_004005042.1	SERINC2	-1.46334			0.0103	Down
XM_004010372.1	NDRG2	2.96775			0.0103	Up
XM_004006331.1	LOC100526789	-1.47884			0.0104	Down
XM_004014659.1	LOC101110258	5.07245			0.0106	Up
XM_004013039.1	PSMD12	3.94692			0.0108	Up
XM_004002582.1	FAM189B	3.49469			0.0109	Up
XM_004002907.1	PLCXD2	-1.67978			0.0109	Down
XM_004013219.1	LOC101117947	Inf			0.011	Up
XM_004007700.1	CLDN12	-1.63135			0.0111	Down
XM_004005752.1	PREB	-Inf			0.0112	Down
XM_004006078.1	TPRKB	-1.7654			0.0112	Down
XM_004017727.1	MCTP2	-Inf			0.0112	Down
XM_004022291.1	FMR1	-Inf			0.0112	Down
XM_004004969.1	SERPINE2	1.68371			0.0113	Up
XM_004016872.1	CREBRF	-1.5714			0.0113	Down
XM_004010864.1	JMY	-1.563			0.0116	Down
XM_004021799.1	AGPAT6	3.47299			0.0116	Up
XM_004002797.1	ADAMTS1	-4.4194			0.0117	Down
XR_173079.1	LOC101101865	4.30511			0.0117	Up
XM_004008988.1	GM2A	-1.4574			0.0117	Down
XM_004018782.1	KCTD20	-1.43758			0.0118	Down
XM_004003027.1	PPP1R2	-1.59204			0.0119	Down
XM_004015592.1	RANBP10	-1.43236			0.0119	Down
XM_004014575.1	SRSF6	1.43968			0.012	Up
XM_004011801.1	AZIN1	-4.02207			0.012	Down
XM_004004507.1	OSGEPL1	-1.47708			0.0122	Down
XM_004003904.1	C2CD2	-1.44219			0.0123	Down
XM_004012824.1	PCGF2	Inf			0.0123	Up
XM_004016027.1	C15H11orf34	-2.33401			0.0123	Down
XM_004023121.1	LOC101121756	Inf			0.0123	Up
XM_004018363.1	SLMAP	-1.4252			0.0124	Down
XM_004022174.1	NONO	2.30747			0.0125	Up
XM_004014793.1	ID1	1.50321			0.0126	Up
XM_004019784.1	TMEM86A	-1.46247			0.0128	Down
XM_004005135.1	HNRNPR	-Inf			0.013	Down
XM_004008086.1	CNOT4	-4.37876			0.013	Down
XM_004023120.1	LOC101121245	-Inf			0.013	Down
XM_004006983.1	EIF3L	1.866			0.0135	Up
XM_004021129.1	PRSS27	-2.20766			0.0137	Down
XM_004001885.1	ST3GAL3	Inf			0.0138	Up
XM_004012280.1	FRY	-1.45688			0.0138	Down
XM_004012571.1	TAX1BP3	Inf			0.0138	Up
XM_004020019.1	ACTA2	Inf			0.0138	Up
XM_004020020.1	ACTA2	Inf			0.0138	Up
XM_004013713.1	MFN2	-1.69736			0.014	Down
XM_004011467.1	LOC101120089	-1.3982			0.0142	Down
XM_004023530.1	HES2	1.491			0.0142	Up
XM_004021178.1	C24H16orf45	-2.08467			0.0142	Down
XM_004021383.1	FAM13C	-2.03955			0.0144	Down
XM_004020059.1	SORBS1	-1.73906			0.0145	Down
XM_004012190.1	SCEL	-1.76483			0.0145	Down
XM_004020307.1	CRTAC1	-2.97194			0.0146	Down
XM_004015086.1	NFATC3	3.83799			0.0148	Up
XM_004020720.1	KCTD5	-1.44301			0.0148	Down
XM_004010280.1	PKM	1.83799			0.0149	Up
XM_004016884.1	ENC1	-1.58232			0.0149	Down
XM_004016877.1	CPEB4	-1.38677			0.015	Down
XM_004002002.1	LRRC42	-1.69561			0.0151	Down
XM_004017434.1	GIT2	-Inf			0.0151	Down
XM_004018429.1	VPRBP	-1.69212			0.0151	Down
XM_004018649.1	IFRD2	1.98659			0.0151	Up
XM_004020169.1	SLK	-1.41042			0.0151	Down
XM_004021554.1	MAPK8	-Inf			0.0151	Down
XM_004010753.1	KIAA0247	-1.45937			0.0152	Down
XM_004013250.1	RAP1GAP2	-1.45065			0.0154	Down
XM_004010866.1	SERINC5	-1.37982			0.0156	Down
XM_004013386.1	LOC101107372	-1.44973			0.0156	Down
XM_004002424.1	LOC101120455	-1.41655			0.0157	Down
XM_004002867.1	CLDND1	-1.40263			0.016	Down
XM_004003222.1	TIPARP	-3.10746			0.0161	Down
XM_004012167.1	GJB6	-2.75849			0.0161	Down
XM_004013576.1	YOD1	-1.41344			0.0164	Down
XM_004008810.1	LOC101104574	2.76683			0.0165	Up
XM_004002567.1	FLAD1	4.17679			0.0166	Up
XM_004011863.1	CHMP4C	-1.36304			0.0166	Down
XM_004020273.1	UBE2D1	-1.3932			0.0167	Down
XM_004021796.1	GOLGA7	-1.43975			0.0167	Down
XM_004005779.1	RBKS	-1.58132			0.0168	Down
XM_004001949.1	SLC5A9	-2.92755			0.0169	Down
XM_004016395.1	ABTB2	-1.35791			0.0169	Down
XM_004017624.1	KIAA1671	-1.88774			0.0169	Down
XM_004007326.1	MFSD9	-1.43764			0.017	Down
XM_004011128.1	DOPEY1	-1.87953			0.017	Down
XM_004020824.1	TMEM159	-1.38802			0.0171	Down
XM_004006671.1	CCDC53	-1.3597			0.0171	Down
XM_004002148.1	LOC101113111	Inf			0.0174	Up
XM_004004844.1	NBEAL1	-Inf			0.0175	Down
XM_004004945.1	ATG9A	-Inf			0.0175	Down
XM_004017701.1	RANBP1	1.6723			0.0176	Up
XM_004016436.1	CREB3L1	-1.3545			0.0183	Down
XM_004022786.1	LOC101111432	-4.94992			0.0187	Down
XM_004008213.1	SP4	-1.84939			0.0188	Down
XM_004023590.1	BASP1	-1.51251			0.0188	Down
XM_004003072.1	IGF2BP2	4.83799			0.0189	Up
XM_004006841.1	ATF7IP	3.05169			0.0189	Up
XM_004015536.1	ZNF276	1.38624			0.0189	Up
XM_004003945.1	EAF1	-1.33794			0.019	Down
XM_004008034.1	ZNF800	-1.33272			0.0191	Down
XM_004010561.1	RNF111	-2.5714			0.0191	Down
XM_004002077.1	CTH	-1.41054			0.0192	Down
XM_004003325.1	ANAPC13	-2.46098			0.0193	Down
XM_004016575.1	ARHGEF12	-1.333			0.0193	Down
XM_004004825.1	TRAK2	-1.44548			0.0194	Down
XM_004010113.1	WFS1	-1.33081			0.0194	Down
NM_001267889.1	FOXO3	-1.35738			0.0196	Down
XM_004002400.1	CHD1L	Inf			0.0196	Up
XM_004008405.1	RFXANK	Inf			0.0196	Up
XM_004012822.1	LOC101119655	-2.88175			0.0196	Down
XM_004013126.1	RECQL5	Inf			0.0196	Up
XM_004020988.1	CUX1	Inf			0.0196	Up
XM_004018610.1	EDEM1	-1.69588			0.02	Down
XM_004002746.1	SFT2D2	-1.3712			0.0201	Down
XM_004020010.1	MINPP1	-1.33862			0.0201	Down
XM_004003551.1	LOC101121563	-Inf			0.0204	Down
XM_004005724.1	NCOA1	-1.45235			0.0204	Down
XM_004006489.1	CAND1	-Inf			0.0204	Down
XM_004008787.1	CSNK1G2	-1.78623			0.0204	Down
XM_004013117.1	SRP68	-Inf			0.0204	Down
XM_004003726.1	LOC101108100	3.72015			0.0205	Up
XM_004003783.1	C1H3orf52	-1.39543			0.0207	Down
XM_004015601.1	CDH3	1.4073			0.0208	Up
XM_004019004.1	TRIM10	-2.14429			0.0208	Down
XM_004022717.1	IL13RA1	-1.32205			0.0208	Down
XM_004007679.1	LOC101116223	2.34809			0.0209	Up
XM_004001829.1	HEYL	1.34809			0.0211	Up
XM_004002326.1	CTTNBP2NL	-1.3095			0.0212	Down
XM_004003302.1	PIK3CB	-1.31172			0.0212	Down
XM_004010801.1	TTLL5	-1.31371			0.0214	Down
XM_004004711.1	LYPD6	-1.33153			0.0218	Down
NM_001126351.1	TPM1	-3.00436			0.0221	Down
XM_004018471.1	QARS	1.50875			0.0222	Up
XM_004002381.1	MAN1A2	-1.39344			0.0224	Down
XM_004018472.1	QARS	1.46422			0.0224	Up
XM_004012081.1	EBPL	-1.60254			0.0225	Down
XM_004013484.1	UBE2O	-1.29903			0.0226	Down
XM_004020058.1	SORBS1	-1.63693			0.0227	Down
XM_004009754.1	RBPJ	-2.07439			0.0228	Down
XM_004013747.1	ENO1	-3.35381			0.0229	Down
XM_004004330.1	ZO2	2.18793			0.0231	Up
XM_004017756.1	VPS33B	2.34878			0.0233	Up
XM_004004923.1	CTDSP1	1.70745			0.0234	Up
NM_001177678.1	ID3	1.36253			0.0236	Up
XM_004023181.1	MSX1	1.42805			0.0236	Up
XM_004018241.1	ENTPD3	-1.28838			0.0236	Down
XM_004002595.1	SYT11	4.03593			0.0237	Up
XM_004023674.1	SLC6A9	2.37731			0.0238	Up
XM_004004285.1	RUSC2	-1.45182			0.0238	Down
XM_004013242.1	SLC43A2	-2.06271			0.0238	Down
XM_004005297.1	TRPM6	-Inf			0.0239	Down
XM_004010421.1	FMN1	-1.29989			0.0239	Down
XM_004014611.1	PLTP	-Inf			0.0239	Down
XM_004015398.1	KLK12	-2.9774			0.0239	Down
XM_004017565.1	ATP6V0A2	-1.30259			0.0239	Down
XM_004005982.1	PREPL	-1.3052			0.024	Down
XM_004022353.1	CUL4B	-1.49535			0.0241	Down
XM_004008096.1	ATP6V0A4	-2.39387			0.0243	Down
XM_004022727.1	AMMECR1	-1.62012			0.0243	Down
XM_004010210.1	HOMER	-2.0689			0.0245	Down
XM_004015217.1	KRTDAP	-2.81019			0.0245	Down
XM_004013100.1	2016-09-09	1.27945			0.0247	Up
XM_004021397.1	NRBF2	1.60966			0.0247	Up
XM_004008412.1	DDX49	Inf			0.0249	Up
XM_004008985.1	TNIP1	Inf			0.0249	Up
XM_004020826.1	TMEM159	Inf			0.0249	Up
XM_004007397.1	KRT80	-1.41493			0.0251	Down
XM_004008961.1	CSNK1A1	-1.35841			0.0252	Down
XM_004011456.1	FAM120B	-2.5714			0.0254	Down
XM_004002773.1	LOC101104027	-1.81401			0.0255	Down
XM_004007937.1	TAX1BP1	-2.44742			0.0255	Down
XM_004013883.1	CENPF	2.57495			0.0255	Up
XM_004016894.1	FCHO2	-1.31003			0.0255	Down
XM_004017135.1	PDZD2	-1.26767			0.0255	Down
XM_004006895.1	NECAP1	-1.28			0.0257	Down
XM_004012146.1	UBL3	-1.27405			0.0257	Down
XM_004011158.1	HSF2	-1.71786			0.0258	Down
XM_004023552.1	PTPRH	-2.31659			0.0258	Down
XM_004002830.1	LOC100125613	-1.44808			0.0259	Down
XM_004004461.1	MFAP3L	-1.51713			0.0259	Down
XM_004010507.1	METTL21D	3.99845			0.0259	Up
XM_004010734.1	TMEM229B	-1.31477			0.0259	Down
XM_004022462.1	MORF4L2	1.57812			0.026	Up
XM_004004776.1	NABP1	-1.39932			0.0261	Down
XM_004022111.1	RBM3	-1.37857			0.0263	Down
XM_004018780.1	PNPLA1	-1.25988			0.0265	Down
XM_004020960.1	GTF2I	1.30911			0.0265	Up
XM_004010739.1	RDH11	-3.15637			0.0266	Down
XM_004007213.1	MYCN	2.30852			0.0267	Up
XM_004021749.1	TNKS	-1.48343			0.0267	Down
XM_004003035.1	ATP13A4	-1.25507			0.0269	Down
XM_004006343.1	DAZAP2	2.06211			0.027	Up
XM_004008586.1	RPL36	3.0482			0.027	Up
XM_004018554.1	LOC101106288	1.35422			0.027	Up
XM_004018809.1	TREM1	2.75052			0.0271	Up
XM_004002265.1	CLCC1	2.27078			0.0272	Up
XM_004021172.1	CLEC16A	-1.27551			0.0273	Down
XM_004015983.1	MTMR2	-4.77304			0.0275	Down
XM_004021864.1	PROSC	-1.2516			0.0275	Down
XM_004007375.1	LOC101103311	-1.24873			0.0277	Down
XM_004005952.1	PSME4	1.54699			0.0279	Up
XM_004011432.1	SYTL3	-Inf			0.0279	Down
XM_004023387.1	GPR124	-2.26578			0.0279	Down
XM_004020031.1	BTAF1	-1.3027			0.0281	Down
XM_004004295.1	LOC101119878	Inf			0.0282	Up
XM_004007855.1	DLD	4.65741			0.0282	Up
XM_004011125.1	UBE3D	Inf			0.0282	Up
XM_004018992.1	C20H6orf136	4.65741			0.0282	Up
XM_004020417.1	ELP2	Inf			0.0282	Up
XM_004022949.1	LOC101114941	4.65741			0.0282	Up
XM_004003265.1	TM4SF1	1.35168			0.0283	Up
XM_004007000.1	SMCR7L	-1.28429			0.0285	Down
XM_004020453.1	DSG1	-1.28163			0.0286	Down
XM_004021443.1	PSAP	1.2711			0.0286	Up
XM_004011357.1	HBS1L	-1.25502			0.0287	Down
XM_004022361.1	GRIA3	-2.40994			0.0287	Down
XM_004004672.1	2016-03-07	-1.24779			0.0289	Down
XM_004006496.1	RASSF3	-1.24671			0.0292	Down
XM_004011310.1	ARHGAP18	-1.2679			0.0292	Down
XM_004012565.1	TRPV3	-1.25419			0.0294	Down
XM_004018941.1	CLIC1	1.23629			0.0294	Up
XM_004002507.1	S100A10	1.24265			0.0295	Up
XM_004013989.1	FBXO28	-1.27339			0.0295	Down
XM_004016387.1	HIPK3	-1.24468			0.0296	Down
XM_004004014.1	PTGR1	-1.45459			0.0297	Down
XM_004014926.1	LOC101121192	-1.83444			0.0298	Down
XM_004008994.1	G3BP1	1.44132			0.0301	Up
XM_004006203.1	NAP1L1	2.4189			0.0305	Up
XM_004006631.1	ELK3	-1.28441			0.0307	Down
XM_004020197.1	GPAM	-1.4125			0.0308	Down
XM_004009896.1	SLC4A4	-1.62663			0.0311	Down
XM_004022062.1	LOC101119110	4.60851			0.0312	Up
XM_004022225.1	RPS6KA6	4.60851			0.0312	Up
XM_004017926.1	TGM7	-2.4194			0.0313	Down
XM_004018490.1	CCDC51	1.96625			0.0315	Up
XM_004018558.1	KBTBD12	-1.23704			0.0315	Down
XM_004004024.1	PTPN3	-1.26625			0.0316	Down
XM_004023432.1	ARHGAP44	-1.50727			0.0316	Down
XM_004005843.1	VPS54	1.42648			0.0317	Up
NM_001114766.1	GSTA1	2.87391			0.0318	Up
XM_004022321.1	LOC101105981	-2.134			0.0318	Down
NM_001166193.1	EIF5A	Inf			0.0319	Up
XM_004001896.1	ATP6V0B	Inf			0.0319	Up
XM_004003348.1	LOC101122242	Inf			0.0319	Up
XM_004016580.1	LOC101118727	Inf			0.0319	Up
NM_001009809.1	ALDOB	2.55788			0.032	Up
XM_004003585.1	F3	-2.64803			0.0325	Down
XM_004018870.1	GPR111	-1.30266			0.0325	Down
XM_004008946.1	FBXO38	-1.2358			0.0326	Down
XM_004019420.1	RAB30	-2.01766			0.0326	Down
XM_004003078.1	MAP3K13	-Inf			0.0328	Down
XM_004006742.1	FGD4	-Inf			0.0328	Down
XM_004009243.1	LOC101117584	-Inf			0.0328	Down
XM_004016140.1	BTBD10	2.27777			0.0328	Up
XM_004018781.1	PNPLA1	-Inf			0.0328	Down
XM_004022007.1	CXHXorf38	-Inf			0.0328	Down
XM_004003339.1	DNAJC13	1.21713			0.033	Up
XM_004010567.1	AQP9	-2.86419			0.033	Down
XR_173401.1	LOC101110973	-2.77999			0.0331	Down
XM_004009822.1	OCIAD1	-1.21982			0.0331	Down
XM_004015851.1	LOC101106357	-3.21295			0.0332	Down
XM_004005471.1	MARCKSL1	1.20839			0.0333	Up
XM_004005716.1	LOC101105484	1.33247			0.0333	Up
XM_004006660.1	SMCT1	-1.2334			0.0334	Down
NM_001267881.2	YAP1	-1.20925			0.0335	Down
XM_004002256.1	VAV3	3.52311			0.0336	Up
XM_004007790.1	GPNMB	1.28322			0.0336	Up
XM_004023172.1	EPPK1	1.38942			0.0336	Up
XM_004002172.1	LOC101119773	1.96257			0.0337	Up
XM_004001968.1	OSBPL9	3.87981			0.0339	Up
XM_004020554.1	RAB27B	-1.23449			0.0339	Down
XM_004021675.1	LOC101105720	-1.57795			0.0341	Down
XM_004010580.1	TCF12	1.46794			0.0343	Up
XM_004009104.1	PPIP5K2	2.66806			0.0344	Up
XM_004017316.1	ZNF664	-1.2148			0.0344	Down
XM_004003756.1	LOC101123264	4.55788			0.0345	Up
XM_004011791.1	OXR1	-1.21002			0.0345	Down
XM_004020596.1	FAM69C	4.55788			0.0345	Up
XM_004015713.1	ARHGEF1	1.35761			0.0354	Up
XM_004010806.1	GPATCH2L	-2.07955			0.0355	Down
XM_004006145.1	TSGA10	-2.83444			0.0357	Down
XM_004021202.1	CHP2	-4.64179			0.0357	Down
NM_001009404.1	SLC5A1	-4.64179			0.0357	Down
XM_004008762.1	FGF22	-1.22265			0.0359	Down
XM_004002219.1	SNX7	Inf			0.0362	Up
XM_004006505.1	MON2	1.89595			0.0362	Up
XM_004021358.1	LOC101113195	Inf			0.0362	Up
XM_004014567.1	RALGAPB	-1.21018			0.0363	Down
XM_004016738.1	MAPK8IP1	2.40764			0.0363	Up
XM_004018685.1	VGLL4	-1.63414			0.0363	Down
XM_004006839.1	PLBD1	-2.11341			0.0364	Down
XM_004007813.1	PHTF2	-1.19775			0.0364	Down
XM_004022010.1	USP9X	1.52523			0.0364	Up
XM_004006479.1	MDM2	2.09845			0.0365	Up
XM_004011646.1	LOC101105336	2.64669			0.0365	Up
XR_173224.1	LOC101117673	1.31181			0.0367	Up
XM_004015494.1	GAN	-1.24948			0.0367	Down
XM_004021406.1	HERC4	-1.18666			0.0367	Down
XM_004005084.1	WDTC1	-1.18944			0.0369	Down
XM_004011218.1	CD164	1.18378			0.037	Up
XM_004012215.1	DOCK9	-1.44503			0.037	Down
XM_004012239.1	ING1	1.36992			0.037	Up
XM_004013813.1	RC3H1	-1.19531			0.037	Down
XM_004009914.1	AREG	-1.18026			0.0371	Down
XM_004013733.1	KIF1B	-1.21927			0.0372	Down
XM_004014125.1	CAMSAP2	-1.20079			0.0372	Down
XM_004016996.1	ARL15	-1.17965			0.0373	Down
XM_004005953.1	ASB3	2.50054			0.0378	Up
XM_004011588.1	RPL8	1.20424			0.0379	Up
NM_001009776.1	ADCYAP1	4.50541			0.0382	Up
XM_004002001.1	LRRC42	1.2953			0.0385	Up
XM_004005946.1	CLHC1	-Inf			0.0386	Down
XM_004006388.1	FKBP11	-Inf			0.0386	Down
XM_004010345.1	PRMT5	-Inf			0.0386	Down
XM_004011663.1	LOC100037686	-Inf			0.0386	Down
XM_004015137.1	ANKRD27	-Inf			0.0386	Down
XM_004018124.1	TGM5	-Inf			0.0386	Down
XM_004023075.1	LOC101103550	-Inf			0.0386	Down
XM_004005555.1	ARHGEF19	1.87606			0.0387	Up
XM_004006538.1	DCTN2	2.70472			0.0389	Up
XM_004008756.1	ZNF692	2.70472			0.0389	Up
XM_004010486.1	HAUS2	-1.31012			0.0389	Down
XM_004009661.1	CISD2	-1.17043			0.039	Down
XM_004019080.1	LOC101111915	-1.29678			0.039	Down
XM_004002407.1	LOC101115331	2.33549			0.0392	Up
XM_004013732.1	KIF1B	-1.21123			0.0395	Down
XM_004010450.1	ZFYVE19	1.61842			0.0397	Up
XM_004005673.1	MBOAT2	-1.43534			0.04	Down
XM_004013383.1	KRT10	-2.5714			0.0404	Down
XM_004005260.1	BMP1	1.63188			0.0406	Up
XM_004009637.1	HADH	-1.23263			0.0406	Down
XM_004021729.1	MTUS1	-1.68612			0.0407	Down
XM_004014416.1	SLCO4A1	2.24238			0.0408	Up
XM_004020141.1	ELOVL3	-1.15734			0.0408	Down
NM_001161881.1	RAB5A	-1.1768			0.041	Down
XM_004005912.1	POLR1B	1.32893			0.041	Up
XM_004001819.1	FHL3	Inf			0.0411	Up
XM_004007623.1	MAFF	-1.2915			0.0411	Down
XM_004020328.1	COL17A1	1.40319			0.0411	Up
XM_004008900.1	DIAPH1	2.20222			0.0413	Up
XM_004010035.1	LOC101120834	-1.31055			0.0414	Down
XM_004015320.1	VASP	1.7181			0.0417	Up
XM_004010109.1	CDS1	-1.27087			0.0418	Down
XM_004011790.1	OXR1	-1.15887			0.0419	Down
XM_004014623.1	NCOA3	-1.65859			0.0419	Down
XM_004001974.1	BTF3L4	-3.5225			0.0422	Down
XM_004008941.1	SPINK5	-1.2692			0.0423	Down
NM_001127287.1	SLC25A37	-1.2894			0.0428	Down
XM_004018576.1	TRANK1	-2.12989			0.0429	Down
XM_004003810.1	TNK2	-1.21022			0.043	Down
XM_004020946.1	KCTD7	-1.35886			0.0433	Down
XM_004020781.1	MKL2	-2.54493			0.0434	Down
XM_004021957.1	RPS6KA3	-1.14816			0.0434	Down
XM_004009976.1	PTPN13	-1.16445			0.0437	Down
XM_004008990.1	SLC36A1	-1.20926			0.0438	Down
XM_004020631.1	LPIN2	-1.70147			0.0438	Down
XM_004010831.1	SPATA7	-3.09747			0.0439	Down
XM_004017144.1	ANKH	-1.7328			0.0439	Down
XM_004020352.1	HTRA1	1.14102			0.0439	Up
XM_004006687.1	CHST11	-1.9573			0.0441	Down
XM_004012072.1	FNDC3A	-2.34259			0.0441	Down
XM_004013437.1	ERN1	-1.63513			0.0444	Down
XM_004013636.1	PARP1	1.86242			0.0446	Up
XM_004002263.1	GPSM2	-1.15373			0.0447	Down
XM_004015147.1	KCTD15	1.48388			0.0447	Up
XM_004017807.1	TM2D3	1.87706			0.0447	Up
XM_004018228.1	OXSR1	-1.21031			0.0447	Down
XM_004013845.1	LOC101102078	-2.94992			0.0451	Down
NM_001161379.1	APOBEC3Z1	-2.00238			0.0453	Down
XM_004009662.1	UBE2D3	-1.13041			0.0456	Down
XM_004010768.1	ZFYVE1	-Inf			0.0456	Down
XM_004014520.1	EDEM2	-Inf			0.0456	Down
XM_004014927.1	CENPN	-Inf			0.0456	Down
XM_004019717.1	PPP1CA	-Inf			0.0456	Down
XM_004022315.1	LOC101104807	-Inf			0.0456	Down
XM_004016079.1	ARCN1	1.26221			0.0457	Up
XM_004021921.1	ASB9	-3.24948			0.046	Down
XM_004010197.1	F2RL2	-1.38804			0.0463	Down
XM_004016168.1	TMEM41B	-1.17784			0.0463	Down
XM_004003177.1	LRRIQ4	-4.4974			0.0467	Down
XM_004009753.1	RBPJ	2.01901			0.0467	Up
XM_004002856.1	LOC101103442	-1.14427			0.0468	Down
XM_004002887.1	TRMT10C	-1.14498			0.0468	Down
XM_004006042.1	SPAST	Inf			0.0468	Up
XM_004010712.1	WDR89	Inf			0.0468	Up
XM_004021582.1	SPHAR	Inf			0.0468	Up
XM_004021812.1	CSGALNACT1	Inf			0.0468	Up
XM_004005113.1	RCAN3	-1.16972			0.047	Down
XM_004019370.1	LOC101121981	4.39438			0.0471	Up
XM_004002081.1	ZRANB2	-1.53728			0.0473	Down
XM_004005018.1	BSDC1	-2.5714			0.0477	Down
XM_004008563.1	CERS4	1.12172			0.0479	Up
XM_004003019.1	DLG1	-1.29568			0.048	Down
XM_004012195.1	NDFIP2	-1.16203			0.048	Down
XM_004009332.1	TRIP10	1.56473			0.0481	Up
XM_004005267.1	GALNT12	1.48944			0.0482	Up
XM_004006324.1	KRT74	-3.05683			0.0482	Down
XM_004014162.1	ESF1	2.35539			0.0484	Up
XM_004021396.1	NRBF2	-1.14063			0.0486	Down
XM_004021881.1	HOOK3	-1.1163			0.0486	Down
XM_004008953.1	ABLIM3	-1.17047			0.0487	Down
XM_004022203.1	ABCB7	3.70472			0.0487	Up
XM_004002105.1	ELTD1	-1.70891			0.0489	Down
XM_004004025.1	PTPN3	-1.43851			0.0491	Down
XM_004008909.1	FGF1	-2.91244			0.0492	Down
XM_004012753.1	SPAG9	-2.70891			0.0492	Down
XM_004019722.1	GSTP1	1.23482			0.0492	Up
NM_001009778.1	ALDH1A1	-1.8089			0.0493	Down
XM_004019350.1	PHACTR1	-2.79967			0.0495	Down
NM_001009360.1	ATP1A1	1.12228			0.0495	Up
XM_004018004.1	EIF5	-1.33819			0.0497	Down
XM_004007654.1	LOC100037704	2.80942			0.0499	Up
XM_004012427.1	USP32	-1.14224			0.0499	Down
XM_004006075.1	CCT7		-9.49804		1.54159e-35	Down
XM_004005043.1	SERINC2		-7.52473		6.3038e-33	Down
XR_173470.1	LOC101112291		5.86146		4.76121e-31	Up
XM_004006279.1	LOC101120819		-Inf		4.38946e-30	Down
XM_004007900.1	SEPTIN7		Inf		7.86676e-24	Up
XM_004021548.1	LOC101114082		Inf		7.65875e-23	Up
XM_004001837.1	PPT1		Inf		3.09712e-22	Up
XM_004017935.1	CKMT1B		-Inf		6.13331e-22	Down
XM_004004305.1	ANXA1		-3.15724		1.58788e-20	Down
XM_004005041.1	SERINC2		-3.50836		5.18157e-19	Down
XM_004003024.1	DLG1		-3.69717		7.80081e-16	Down
XM_004006152.1	INPP4A		Inf		5.55265e-15	Up
XM_004010042.1	LOC101122865		-2.61099		1.19347e-14	Down
XM_004008773.1	POLR2E		3.12243		3.68832e-14	Up
XM_004006973.1	ATP6V1E1		-7.51644		1.6148e-13	Down
XM_004011675.1	PCMTD1		-Inf		1.61141e-12	Down
XM_004014419.1	RPS21		2.87559		2.14393e-12	Up
XM_004012915.1	DNAJC7		4.05247		3.34071e-12	Up
XM_004018974.1	ABCF1		-2.97657		3.24339e-11	Down
XM_004012889.1	LOC101114537		2.12985		3.61076e-11	Up
XM_004011217.1	CD164		-3.79928		4.68619e-11	Down
XM_004018194.1	SLC4A7		-Inf		5.3508e-11	Down
XM_004018472.1	QARS		-Inf		5.3508e-11	Down
XM_004009321.1	ANGPTL4		-2.51232		8.9886e-11	Down
XM_004003244.1	LOC101115927		3.38089		2.64017e-10	Up
XM_004003072.1	IGF2BP2		7.11548		5.38722e-10	Up
XM_004019695.1	MRPL11		-Inf		5.39304e-10	Down
NM_001009739.1	LOC443079		-1.96737		5.48957e-10	Down
XM_004017780.1	EFTUD1		-Inf		6.19384e-10	Down
XM_004007815.1	PHTF2		3.11958		7.05659e-10	Up
XM_004018966.1	DDX39B		Inf		7.96432e-10	Up
XM_004016886.1	ARHGEF28		-3.99738		9.88191e-10	Down
XM_004018471.1	QARS		-Inf		1.08066e-09	Down
XM_004014192.1	YME1L1		Inf		1.36197e-09	Up
XM_004005032.1	KPNA6		-5.55363		1.37847e-09	Down
XM_004010630.1	SECISBP2L		-3.84235		4.00857e-09	Down
XM_004017137.1	LOC101121456		2.74529		8.72019e-09	Up
XM_004012984.1	SLC25A39		4.26303		9.31986e-09	Up
XM_004010691.1	JKAMP		-4.3548		9.9244e-09	Down
XM_004005338.1	HPGD		-2.33111		1.13982e-08	Down
XM_004004094.1	CTSL1		-1.85937		1.34858e-08	Down
XM_004018214.1	STAC		3.79201		1.75753e-08	Up
XM_004016525.1	MMP1		-5.82098		2.04568e-08	Down
NM_001166193.1	EIF5A		Inf		2.10757e-08	Up
XM_004009714.1	PPM1K		-2.41785		2.16363e-08	Down
XM_004006292.1	TARBP2		Inf		2.53811e-08	Up
XM_004012890.1	LOC101114537		-1.71291		2.65874e-08	Down
XM_004012322.1	LOC101103992		-5.77726		3.41619e-08	Down
XM_004006042.1	SPAST		Inf		3.68542e-08	Up
XM_004013923.1	LOC101122294		Inf		3.68542e-08	Up
XM_004007707.1	KRIT1		6.72085		6.42498e-08	Up
XM_004013608.1	C12H1orf115		-2.00713		7.1946e-08	Down
XM_004009754.1	RBPJ		-5.70908		7.41657e-08	Down
NM_001166186.1	TIMP2		3.42231		7.45781e-08	Up
XM_004012904.1	KRT14		-1.6653		8.2391e-08	Down
XM_004010573.1	LOC101117934		-Inf		9.38149e-08	Down
XM_004017880.1	HEATR5A		-Inf		9.38149e-08	Down
XM_004020481.1	MIB1		5.0133		1.03816e-07	Up
XM_004005886.1	IMMT		-2.34742		1.40445e-07	Down
XR_173471.1	LOC101112291		3.39969		1.60338e-07	Up
XM_004021470.1	ANXA7		-Inf		1.97422e-07	Down
XM_004013130.1	GGA3		5.27486		2.04848e-07	Up
XM_004022462.1	MORF4L2		-Inf		2.29271e-07	Down
XM_004010283.1	PKM		Inf		2.43403e-07	Up
XM_004005887.1	IMMT		2.39044		2.83638e-07	Up
XM_004006278.1	LOC101120819		2.08226		3.14509e-07	Up
XM_004020506.1	ANKRD12		2.43664		3.82785e-07	Up
XM_004021397.1	NRBF2		-Inf		4.86055e-07	Down
XM_004002065.1	GADD45A		2.34158		4.8615e-07	Up
XM_004002517.1	LOC101123427		-1.52157		6.50245e-07	Down
XM_004014514.1	LOC101114126		-Inf		7.65085e-07	Down
XM_004014305.1	LOC101104079		-1.54094		9.56582e-07	Down
XM_004021999.1	LOC101123349		6.43494		1.10997e-06	Up
XM_004003983.1	AMBP		-6.29405		1.1642e-06	Down
XR_173050.1	LOC101122482		-1.75144		1.3594e-06	Down
XM_004003096.1	ABCF3		Inf		1.37169e-06	Up
XM_004005938.1	SMEK2		-2.5325		1.58344e-06	Down
XM_004007864.1	PNPLA8		-2.17573		1.86079e-06	Down
XM_004012212.1	IPO5		Inf		2.02145e-06	Up
XR_173281.1	LOC101119066		Inf		2.02145e-06	Up
XM_004018952.1	BAG6		2.78943		2.23838e-06	Up
XM_004012058.1	KCTD4		-1.47173		2.26247e-06	Down
XM_004017934.1	CKMT1B		2.28417		2.70124e-06	Up
XM_004005972.1	MCFD2		-Inf		3.02e-06	Down
XM_004019517.1	STT3A		Inf		3.62443e-06	Up
XM_004010247.1	DENND4A		4.23001		4.38892e-06	Up
XM_004014625.1	CSE1L		Inf		5.35666e-06	Up
XM_004010343.1	PRMT5		Inf		6.51468e-06	Up
XM_004021732.1	VPS37A		-Inf		6.52295e-06	Down
XM_004006847.1	GPRC5A		-1.57236		7.60586e-06	Down
XM_004018287.1	BRPF1		Inf		7.92503e-06	Up
XM_004016417.1	API5		2.1394		7.94923e-06	Up
XM_004017974.1	SERPINA12		-6.05867		8.58943e-06	Down
XM_004013898.1	ATF3		-1.86958		9.3633e-06	Down
XM_004013143.1	FAM104A		6.17585		9.82116e-06	Up
XM_004009634.1	LEF-1		-1.78159		1.10937e-05	Down
XM_004004656.1	FAP		-3.29285		1.18154e-05	Down
XM_004006117.1	FHL2		-Inf		1.21189e-05	Down
XM_004010226.1	SPG21		-Inf		1.41549e-05	Down
XM_004018294.1	SETD5		2.16815		1.62312e-05	Up
XM_004002002.1	LRRC42		-2.29678		1.89049e-05	Down
XM_004009996.1	HS3ST1		3.35203		1.96977e-05	Up
XM_004013039.1	PSMD12		4.76867		2.29979e-05	Up
XM_004018398.1	PBRM1		2.07363		2.37096e-05	Up
XM_004006598.1	RAB5B		Inf		2.58045e-05	Up
XM_004020183.1	XPNPEP1		-Inf		2.63862e-05	Down
XM_004004882.1	MAP2		Inf		3.14367e-05	Up
XM_004005913.1	POLR1B		Inf		3.14367e-05	Up
XM_004013621.1	NVL		-5.88417		3.14856e-05	Down
XM_004015108.1	DHX38		-5.88417		3.14856e-05	Down
XM_004003339.1	DNAJC13		1.46228		3.48228e-05	Up
XM_004018241.1	ENTPD3		-1.46723		3.62179e-05	Down
XM_004012203.1	CLDN10		-1.77927		4.01724e-05	Down
XM_004005122.1	LOC101118928		1.83007		4.35784e-05	Up
XR_173224.1	LOC101117673		-1.26118		4.50876e-05	Down
XM_004006139.1	LYG2		-1.23524		5.10942e-05	Down
XM_004006422.1	SLC38A2		-2.54076		5.11513e-05	Down
XM_004021502.1	VDAC2		-2.68254		5.84489e-05	Down
XM_004002518.1	SPRR1A		-1.27773		6.50829e-05	Down
XM_004020939.1	CCT6A		Inf		6.93461e-05	Up
XM_004010561.1	RNF111		-4.49185		6.99043e-05	Down
XM_004021405.1	SIRT1		2.01399		9.13791e-05	Up
XM_004008178.1	PRKAG2		-1.87419		9.63599e-05	Down
XM_004008769.1	CNN2		Inf		0.000103056	Up
XM_004006452.1	KIF21A		5		0.000112598	Up
XM_004010593.1	LOC101122030		Inf		0.000125642	Up
XM_004023054.1	LOC101119804		Inf		0.000125642	Up
XM_004013635.1	LIN9		-5.66178		0.000134485	Down
XM_004016418.1	API5		-2.3121		0.000140744	Down
XM_004003899.1	PCP4		1.94555		0.00014103	Up
XM_004014820.1	CEP250		-3.4131		0.000154704	Down
XM_004006175.1	LOC101115527		-1.18596		0.00016836	Down
XM_004005134.1	HNRNPR		-Inf		0.000172956	Down
XM_004017814.1	DNAJA4		-1.95169		0.000174039	Down
XM_004018244.1	CTNNB1		-1.24164		0.00017513	Down
XM_004017716.1	MEF2A		3.62758		0.000188809	Up
XM_004022203.1	ABCB7		4.91754		0.000189503	Up
XM_004021450.1	ANAPC16		-5.56224		0.000240687	Down
XM_004006327.1	LOC101111178		-1.17488		0.000255633	Down
XM_004004673.1	2016-03-07		-1.45215		0.000276	Down
XM_004016011.1	PPP2R1B		-1.10144		0.000289101	Down
XM_004005740.1	C3H2orf18		-4.25739		0.0003309	Down
XM_004008848.1	MATR3		2.1394		0.000331213	Up
XM_004013547.1	ZC3H11A		-1.46366		0.00035864	Down
XM_004005707.1	WDR35		-Inf		0.000379582	Down
XM_004015162.1	TMEM147		-Inf		0.000379582	Down
XM_004014230.1	OPTN		-1.38755		0.000381393	Down
XM_004004713.1	EPC2		5.60266		0.000388375	Up
XM_004020580.1	SERPINB2		-1.63531		0.000397587	Down
XM_004008666.1	GRAMD3		Inf		0.00041231	Up
XM_004018302.1	LMCD1		-2.02048		0.000415124	Down
XM_004008456.1	LOC101118441		-1.98755		0.000416675	Down
XM_004008981.1	DCTN4		-1.70652		0.000417881	Down
XM_004001765.1	LRRFIP1		1.13487		0.000434521	Up
XM_004013103.1	MFSD11		-Inf		0.000444184	Down
XM_004009778.1	UGDH		4.76867		0.000450712	Up
XM_004002811.1	ATP5J		5.56704		0.000466794	Up
XM_004006030.1	LTBP1		-5.42731		0.0004982	Down
XM_004005914.1	POLR1B		-2.27195		0.000507567	Down
XM_004011922.1	SLURP1		1.41153		0.000525967	Up
NM_001126348.1	PON2		-1.25393		0.000542707	Down
XM_004012384.1	LOC101119229		-1.17443		0.000579228	Down
XM_004004600.1	DYNC1I2		-Inf		0.000608135	Down
XM_004005695.1	DDX1		Inf		0.00061207	Up
XM_004007394.1	KRT71		-1.06646		0.000618079	Down
XM_004006505.1	MON2		2.256		0.000619629	Up
XM_004019994.1	LOC101114402		4.27486		0.000620073	Up
XM_004008668.1	GRAMD3		-4.1472		0.000631504	Down
XM_004022321.1	LOC101105981		-3.01792		0.000640008	Down
XM_004016122.1	LOC101115154		-1.09386		0.000645458	Down
XM_004006331.1	LOC100526789		-1.06312		0.00072292	Down
XM_004002774.1	LOC101104543		1.49127		0.000739554	Up
XM_004013219.1	LOC101117947		Inf		0.000745822	Up
XM_004018192.1	SLC4A7		Inf		0.000745822	Up
XM_004018537.1	IFT122		Inf		0.000745822	Up
XM_004021812.1	CSGALNACT1		Inf		0.000745822	Up
XM_004017410.1	ALDH2		-1.28439		0.000779691	Down
XM_004009637.1	HADH		-1.02012		0.000789764	Down
XM_004020408.1	LOC101104705		-1.36885		0.000793381	Down
XM_004008465.1	CASP14		-4.53625		0.000797997	Down
XM_004002840.1	CHMP2B		-Inf		0.000832292	Down
XM_004016350.1	ANO3		-Inf		0.000832292	Down
XM_004016013.1	PPP2R1B		3.39195		0.000881714	Up
XR_173134.1	LOC101112555		-1.0573		0.000892879	Down
XM_004019460.1	UEVLD		4.63743		0.000899427	Up
XM_004004930.1	LOC101111607		Inf		0.000909145	Up
XM_004005915.1	POLR1B		Inf		0.000909145	Up
XM_004021908.1	TMSB4X		-2.0607		0.000957123	Down
XM_004017916.1	LOC101103187		2.40162		0.000968068	Up
XM_004017350.1	RNF34		5.41504		0.000972698	Up
XM_004017136.1	LOC101120952		-Inf		0.000973481	Down
XM_004017749.1	PEX11A		-Inf		0.000973481	Down
XM_004008772.1	POLR2E		-1.05216		0.000986432	Down
XM_004005716.1	LOC101105484		-1.01119		0.0010139	Down
XM_004017952.1	TRIP11		1.03747		0.00103613	Up
XM_004008254.1	NFE2L3		-1.09719		0.00105122	Down
XM_004010633.1	DUT		Inf		0.00110873	Up
XM_004004535.1	SSFA2		1.41688		0.00113622	Up
XM_004020411.1	PIK3C3		-Inf		0.0011387	Down
XM_004010093.1	PARM1		-1.02939		0.0011491	Down
XM_004018329.1	MITF		-4.45533		0.00120017	Down
XM_004018875.1	MUT		-1.79928		0.00122249	Down
XM_004004108.1	HNRNPK		1.15496		0.00123322	Up
XM_004017610.1	GLTP		-1.11593		0.00123562	Down
XM_004015796.1	FGF21		1.11871		0.00124398	Up
XM_004013161.1	TOM1L1		-2.12412		0.0013023	Down
XM_004009643.1	TBCK		-Inf		0.00133228	Down
XM_004017811.1	IDH3A		-1.0485		0.00135275	Down
XM_004003022.1	DLG1		1.0451		0.00135966	Up
XM_004014943.1	COTL1		-2.20419		0.00137472	Down
XM_004002793.1	LOC101110194		3.09756		0.00137549	Up
XM_004021673.1	LOC101105214		2.63743		0.00138371	Up
XM_004002510.1	TCHH		-1.09282		0.00140528	Down
XM_004005683.1	NOL10		1.32173		0.0014223	Up
XM_004007993.1	LOC101118606		3.83007		0.00142349	Up
XM_004018330.1	MITF		-1.96134		0.00143831	Down
XM_004012214.1	DOCK9		1.2088		0.00144828	Up
XM_004012340.1	RAP2A		-1.51547		0.00148214	Down
XM_004004988.1	TRIP12		-1.24661		0.00148877	Down
XM_004002507.1	S100A10		-1.37358		0.00149824	Down
XM_004022212.1	ATRX		1.1157		0.00153253	Up
XM_004014567.1	RALGAPB		1.05271		0.00154519	Up
XM_004002883.1	LOC101110467		-1.47891		0.00155529	Down
XM_004022239.1	MPP1		-2.66916		0.00155856	Down
XM_004005037.1	PTP4A2		Inf		0.00165178	Up
XM_004015030.1	KIFC3		Inf		0.00165178	Up
XM_004020237.1	PPAPDC1A		Inf		0.00165178	Up
XM_004001791.1	PSMB2		-1.44878		0.00167311	Down
XM_004011127.1	DOPEY1		2.47292		0.00177478	Up
XM_004003886.1	ESYT3		-1.61883		0.00179382	Down
XM_004012845.1	STARD3		-4.3696		0.0018031	Down
XM_004012839.1	FBXL20		-Inf		0.00182536	Down
XM_004013083.1	RPTOR		-2.77119		0.0018446	Down
XM_004010121.1	WDR1		-1.21127		0.00185446	Down
XM_004010734.1	TMEM229B		-1.22339		0.00185826	Down
XM_004010654.1	FERMT2		Inf		0.00201822	Up
XM_004017279.1	LOC101105689		5.24511		0.00201953	Up
XM_004017298.1	CHFR		5.24511		0.00201953	Up
XM_004004330.1	ZO2		2.28951		0.00205555	Up
XM_004020639.1	RAB31		1.15175		0.00209127	Up
XM_004020930.1	LOC101106817		-Inf		0.00213772	Down
XM_004010246.1	DENND4A		-2.90689		0.00214461	Down
XM_004010690.1	JKAMP		1.47442		0.00215752	Up
XM_004007929.1	GGCT		-0.954311		0.00219346	Down
XM_004004695.1	FMNL2		2.15532		0.00223035	Up
XM_004021328.1	SNX8		-1.31305		0.00223951	Down
XM_004005767.1	NRBP1		1.83966		0.00236421	Up
XM_004013326.1	LOC101109027		2.76867		0.002369	Up
XM_004009752.1	RBPJ		1.89281		0.00238148	Up
XR_173080.1	LOC101106144		5.19931		0.00242226	Up
XM_004012926.1	ATP6V0A1		-5.07682		0.00245369	Down
XM_004002556.1	HAX1		Inf		0.00246803	Up
XM_004002843.1	CGGBP1		Inf		0.00246803	Up
XM_004020990.1	CUX1		Inf		0.00246803	Up
XM_004005953.1	ASB3		2.83007		0.00247076	Up
NM_001202421.1	NUDT9		-1.53467		0.00250144	Down
XM_004013045.1	NARF		-Inf		0.00250457	Down
XM_004006912.1	CLSTN3		-3.38716		0.00252539	Down
XM_004021198.1	SCNN1B		-1.72741		0.00254561	Down
XM_004014158.1	BTBD3		-0.915565		0.00267341	Down
NM_001009791.1	PADI3		-1.05839		0.00277235	Down
XM_004018365.1	SLMAP		1.30854		0.00278863	Up
XM_004016171.1	TMEM9B		-2.77281		0.00281062	Down
XM_004006957.1	RHNO1		5.152		0.0029043	Up
XM_004018073.1	CTSH		-1.09711		0.00293037	Down
XM_004002690.1	B4GALT3		-Inf		0.00293577	Down
XM_004015536.1	ZNF276		1.18789		0.00295938	Up
XM_004011605.1	EXOSC4		3.30401		0.00300829	Up
XM_004009898.1	SLC4A4		Inf		0.003021	Up
XM_004020451.1	B4GALT6		Inf		0.003021	Up
XM_004022354.1	CUL4B		-1.48033		0.00318412	Down
XM_004006499.1	C3H12orf56		-1.6359		0.00325904	Down
XM_004019076.1	LOC101110974		1.22539		0.00334276	Up
NM_001199791.1	RHCG		-1.66178		0.00337956	Down
XM_004001974.1	BTF3L4		-Inf		0.00344304	Down
XM_004012899.1	LOC100526788		-0.883133		0.00348245	Down
NM_001009786.1	FTH1		-1.01532		0.00359691	Down
XM_004006741.1	FGD4		-Inf		0.00404037	Down
XM_004017831.1	TSPAN3		-Inf		0.00404037	Down
NM_001193399.1	KRTAP6-1		1.27749		0.00406651	Up
XM_004017240.1	MGST2		-1.81984		0.00413362	Down
XM_004002268.1	WDR47		1.32842		0.00416507	Up
XM_004002225.1	AGL		1.43949		0.00418233	Up
XM_004006528.1	OS9		-3.48281		0.00425561	Down
XM_004003028.1	PPP1R2		-1.53511		0.00434444	Down
XM_004003174.1	GPR160		-2.15699		0.0043969	Down
XM_004003856.1	LOC101122074		Inf		0.00454198	Up
XM_004011830.1	TP53INP1		Inf		0.00454198	Up
XM_004020988.1	CUX1		Inf		0.00454198	Up
XM_004020938.1	CCT6A		-2.06474		0.0046016	Down
XM_004013546.1	ZC3H11A		0.991876		0.00460346	Up
XM_004021443.1	PSAP		1.08641		0.00470605	Up
XR_173382.1	LOC101104348		0.926723		0.00473524	Up
XM_004022292.1	FMR1		-Inf		0.00474449	Down
XM_004006506.1	MON2		1.54057		0.00475071	Up
XM_004002731.1	POU2F1		3.56704		0.00488823	Up
XM_004012024.1	CA2		-0.846122		0.00501327	Down
XM_004006291.1	TARBP2		-1.97728		0.00506259	Down
XM_004011034.1	LOC101114024		1.51876		0.00513202	Up
XM_004002789.1	CCT8		3.34945		0.00518077	Up
XM_004010197.1	F2RL2		-1.42138		0.00524687	Down
XM_004006515.1	TSFM		3.18371		0.00529276	Up
NM_001114762.1	K38		-0.890345		0.00543804	Down
XM_004022690.1	LOC101117481		-0.844947		0.00551576	Down
XM_004017029.1	RICTOR		-Inf		0.00557546	Down
XM_004014541.1	LOC101120261		Inf		0.00558054	Up
XM_004020559.1	TCF4		Inf		0.00558054	Up
XM_004021031.1	LOC101108539		Inf		0.00558054	Up
XM_004014279.1	RAB18		-3.21432		0.00567139	Down
XM_004002172.1	LOC101119773		1.98208		0.00570894	Up
XM_004014343.1	GPCPD1		1.2324		0.0057108	Up
XM_004003241.1	MBNL1		1.49022		0.00581829	Up
XM_004003645.1	KPRP		-0.964187		0.00585038	Down
XM_004011270.1	MAP3K7		4.19931		0.00588971	Up
XM_004014517.1	LOC100037675		1.4358		0.00599261	Up
XM_004015086.1	NFATC3		3.78943		0.00600651	Up
XM_004002458.1	MCL1		1.15418		0.00604964	Up
XM_004019029.1	LOC101119426		-1.71926		0.00608737	Down
XM_004008994.1	G3BP1		1.31712		0.00611303	Up
XM_004023514.1	FNDC1		1.94913		0.00617735	Up
XM_004011798.1	CTHRC1		-3.66178		0.0063073	Down
XM_004002079.1	CTH		1.60501		0.00633657	Up
XM_004014913.1	TMEM231		-1.71022		0.00643309	Down
XM_004011014.1	MYO5C		1.2757		0.00655501	Up
XM_004011763.1	FABP9		-0.861364		0.00655944	Down
XM_004021428.1	AIFM2		-1.27739		0.00668808	Down
XM_004020622.1	LAMA3		1.02661		0.00669765	Up
XM_004013024.1	SMARCD2		0.844626		0.00679177	Up
XM_004019457.1	SPTY2D1		0.905949		0.00685366	Up
XM_004015451.1	LOC101107216		Inf		0.00686753	Up
XM_004021820.1	RARB		-4.04029		0.00692255	Down
XM_004010822.1	SNW1		-2.52427		0.00692416	Down
XM_004010487.1	HAUS2		4.152		0.00697111	Up
XM_004006321.1	KRT2		-3.00282		0.00714834	Down
XM_004004841.1	ALS2CR8		2.54279		0.00767182	Up
XM_004004167.1	DPYSL2		-1.86269		0.00771923	Down
XM_004010545.1	APH1B		-Inf		0.00771932	Down
XM_004015049.1	DYNC1LI2		-Inf		0.00771932	Down
XM_004005940.1	CCDC104		-2.43671		0.00773956	Down
XM_004006145.1	TSGA10		-3.33985		0.00775724	Down
NM_001009789.1	PTGFR		1.39398		0.00796479	Up
XM_004004719.1	LOC101123186		-3.1334		0.00799466	Down
XM_004008842.1	CTNNA1		1.02026		0.0079949	Up
XM_004003098.1	AP2M1		-1.35074		0.00808805	Down
XM_004018396.1	PBRM1		-1.37462		0.00819635	Down
XM_004004082.1	CTSL2		-1.41681		0.00830306	Down
XM_004009083.1	ANKRD32		Inf		0.00846661	Up
XM_004010552.1	VPS13C		Inf		0.00846661	Up
XM_004011667.1	LOC101111106		Inf		0.00846661	Up
XM_004012333.1	LOC101107801		Inf		0.00846661	Up
XM_004019066.1	LOC101108348		Inf		0.00846661	Up
XM_004014702.1	THBD		-0.913557		0.00872996	Down
XM_004013634.1	LIN9		2.22493		0.00884601	Up
XM_004010505.1	NEMF		-4.70908		0.00893444	Down
XM_004005463.1	LOC101103458		-2.54148		0.00895454	Down
XM_004014536.1	RBM39		-3.10538		0.00895937	Down
XM_004015840.1	ZNF175		1.60465		0.00896657	Up
XM_004006841.1	ATF7IP		2.92961		0.00903932	Up
XM_004004185.1	LOC101113726		1.84457		0.00909264	Up
XM_004015983.1	MTMR2		-Inf		0.00909638	Down
XM_004020435.1	MAPRE2		-2.70908		0.00917499	Down
XM_004016924.1	SREK1		3.05247		0.00925472	Up
XM_004018426.1	RAD54L2		3.05247		0.00925472	Up
XM_004019996.1	LOC101115589		-2.80551		0.00960951	Down
XM_004005735.1	HADHB		1.6805		0.00970061	Up
XM_004015284.1	CNFN		-0.896208		0.00974006	Down
XM_004006479.1	MDM2		2.07108		0.00989694	Up
XM_004013144.1	SSTR2		-2.92481		0.00992285	Down
XM_004007645.1	LOC101106160		-2.00643		0.00997288	Down
XM_004006090.1	DCTN1		-2.32123		0.0101853	Down
XM_004006074.1	CCT7		1.23951		0.0102248	Up
XM_004006325.1	KRT74		-4.66178		0.0103173	Down
XM_004018007.1	MARK3		-4.66178		0.0103173	Down
XM_004017073.1	LOC101116603		2.89719		0.0103323	Up
XM_004015678.1	LOC101114897		-1.08443		0.010353	Down
XM_004006772.1	RASSF8		-1.75489		0.0103878	Down
XM_004003333.1	LOC101117638		4.76867		0.0104035	Up
XM_004004116.1	GKAP1		4.76867		0.0104035	Up
XM_004009720.1	FAM184B		3.3744		0.0104402	Up
XM_004002668.1	PEX19		Inf		0.0104594	Up
XM_004003178.1	LOC101120291		Inf		0.0104594	Up
XM_004005106.1	FAM54B		Inf		0.0104594	Up
XM_004010233.1	DPP8		Inf		0.0104594	Up
XM_004011460.1	TBP		Inf		0.0104594	Up
XM_004016876.1	STC2		1.93317		0.0105205	Up
XM_004020631.1	LPIN2		-1.64939		0.0106085	Down
XM_004005752.1	PREB		-Inf		0.0107312	Down
XM_004008554.1	MCOLN1		-Inf		0.0107312	Down
XM_004022291.1	FMR1		-Inf		0.0107312	Down
XM_004003238.1	P2RY1		-0.974592		0.0107429	Down
XM_004007154.1	CRAT		-0.825781		0.0107591	Down
XM_004014575.1	SRSF6		0.932292		0.010988	Up
XM_004015000.1	MT4		0.774918		0.0112333	Up
XM_004008009.1	TSPAN12		-1.39535		0.0113306	Down
XM_004003726.1	LOC101108100		3.61435		0.0113415	Up
XM_004014982.1	CYLD		3.61435		0.0113415	Up
XM_004004843.1	NBEAL1		1.35554		0.0113805	Up
XM_004014902.1	AARS		-1.43005		0.0114647	Down
XM_004022902.1	LOC101109079		2.86402		0.0118049	Up
XM_004009650.1	GSTCD		-3.49185		0.0118095	Down
XM_004020624.1	CABLES1		-3.49185		0.0118095	Down
XM_004020533.1	SMAD2		1.74761		0.0118736	Up
XM_004002001.1	LRRC42		1.1167		0.0118783	Up
XM_004008644.1	RAPGEF6		2.20204		0.0118918	Up
XM_004010518.1	NIN		1.27134		0.0119832	Up
XM_004006450.1	KIF21A		2.66015		0.0120338	Up
XM_004013695.1	VAMP4		-2.23293		0.0120632	Down
XM_004015996.1	SLC35F2		-2.33985		0.0121329	Down
XM_004010460.1	CHP1		3.33258		0.0121342	Up
XM_004018985.1	TUBB2A		3.13264		0.0123605	Up
XM_004006078.1	TPRKB		-1.20492		0.0124818	Down
XM_004002744.1	TIPRL		4.70454		0.0125056	Up
XM_004016385.1	HIPK3		0.75282		0.0125782	Up
XM_004018821.1	UBR2		-1.36707		0.0125798	Down
XM_004003323.1	CEP63		-Inf		0.0126757	Down
XM_004006587.1	RNF41		-Inf		0.0126757	Down
XM_004009049.1	MAT2B		-Inf		0.0126757	Down
XM_004020531.1	HDHD2		-Inf		0.0126757	Down
XM_004023120.1	LOC101121245		-Inf		0.0126757	Down
XM_004020450.1	B4GALT6		-1.3156		0.0127213	Down
XM_004008704.1	UNC5A		Inf		0.0129511	Up
XM_004009099.1	PAM		Inf		0.0129511	Up
XM_004012494.1	IFT20		Inf		0.0129511	Up
XM_004005682.1	NOL10		-0.96558		0.0130324	Down
XM_004018333.1	MITF		2.14128		0.0132129	Up
XM_004006993.1	CBY1		-1.49474		0.0132772	Down
XM_004019276.1	LOC101107908		2.83007		0.013481	Up
XM_004010279.1	PKM		-0.868393		0.0134917	Down
XM_004009668.1	SLC39A8		1.70808		0.0135534	Up
XM_004010591.1	LOC101122030		1.70808		0.0135534	Up
XM_004005983.1	PREPL		1.49969		0.0136248	Up
XM_004012379.1	LOC101117679		3.94555		0.0136539	Up
XM_004015184.1	U2AF1L4		-4.56224		0.0137691	Down
XM_004016093.1	LOC101106791		-1.54338		0.0139006	Down
XM_004005951.1	PSME4		-1.07338		0.0139399	Down
XM_004021516.1	TMEM254		-1.02741		0.0140318	Down
XM_004002527.1	S100A3		-0.740434		0.0142707	Down
XM_004021246.1	EIF4H		-0.8323		0.01431	Down
XM_004010509.1	SOS2		1.68369		0.0143188	Up
XM_004006997.1	SUN2		1.34821		0.0143978	Up
NM_001114763.1	K27		-0.748093		0.0144211	Down
XM_004006329.1	LOC100526798		-0.811543		0.0144808	Down
XM_004008827.1	BRD8		1.4322		0.014604	Up
XM_004010035.1	LOC101120834		-1.08996		0.0147318	Down
XM_004001764.1	LRRFIP1		1.41743		0.0148103	Up
XM_004010563.1	RNF111		1.13599		0.0149085	Up
XM_004017192.1	ARFIP1		-Inf		0.0149932	Down
XM_004019631.1	PLA2G16		-3.41785		0.0151452	Down
XM_004009836.1	LOC101107281		-3.79928		0.0153335	Down
XM_004021692.1	LOC101110647		1.79765		0.0153458	Up
XM_004006323.1	KRT72		-0.738346		0.0153748	Down
XM_004004813.1	BZW1		1.72751		0.0154527	Up
XR_173409.1	LOC101108963		1.35337		0.0156418	Up
XM_004017791.1	ZFAND6		-2.22437		0.0157297	Down
XM_004014819.1	FAM83C		-1.05445		0.0157534	Down
XM_004010271.1	RPLP1		-2.95652		0.0157683	Down
XM_004004081.1	CTSL2		-0.725506		0.0158045	Down
XM_004014097.1	QSOX1		-0.757025		0.0158687	Down
XM_004001879.1	ELOVL1		-4.50978		0.0159143	Down
XM_004023296.1	TUBB3		0.779181		0.0159473	Up
XM_004002999.1	LRCH3		Inf		0.0160788	Up
XM_004005639.1	RABEPK		Inf		0.0160788	Up
XM_004007953.1	LOC101108218		Inf		0.0160788	Up
XM_004009803.1	GNPDA2		Inf		0.0160788	Up
XM_004013605.1	BPNT1		Inf		0.0160788	Up
XM_004013811.1	ZBTB37		Inf		0.0160788	Up
XM_004019396.1	TMEM135		Inf		0.0160788	Up
XM_004005398.1	LOC101120060		0.962849		0.0165938	Up
XM_004012894.1	LOC101115634		-0.883313		0.0168806	Down
XM_004003897.1	BRWD1		0.933017		0.0169652	Up
XM_004022111.1	RBM3		-1.00056		0.017025	Down
XM_004014453.1	NSFL1C		-1.04839		0.0173107	Down
XM_004011161.1	LOC101122794		-2.31782		0.0173819	Down
XM_004006799.1	SLCO1A2		0.77298		0.017512	Up
XM_004006203.1	NAP1L1		2.24511		0.0176357	Up
XM_004011744.1	TCEB1		2.24511		0.0176357	Up
XM_004005706.1	WDR35		1.75035		0.0176946	Up
XM_004013698.1	METTL13		-Inf		0.0177619	Down
XM_004021451.1	ANAPC16		-Inf		0.0177619	Down
XM_004022009.1	USP9X		0.971065		0.0178544	Up
XM_004013700.1	PIGC		-0.881757		0.0180365	Down
XM_004012876.1	KRT23		-0.712301		0.0180884	Down
XM_004022900.1	LOC101107770		-1.68089		0.0182046	Down
NM_001009201.1	BGN		0.98326		0.01839	Up
XM_004003116.1	TTC14		2.8696		0.0184168	Up
XM_004012026.1	CA13		1.25277		0.0184349	Up
XM_004004758.1	RALB		1.23773		0.0185114	Up
XM_004004814.1	BZW1		1.22374		0.0185631	Up
XM_004014640.1	CYP24		3.19931		0.0189911	Up
XM_004015426.1	TNNI3		-2.3637		0.0190351	Down
XM_004020188.1	DUSP5		-0.712286		0.0190996	Down
XM_004002174.1	LOC101119773		1.96132		0.0191172	Up
XM_004002105.1	ELTD1		-1.55135		0.0191646	Down
XM_004016000.1	EXPH5		0.70498		0.0194331	Up
XM_004018161.1	CKB		-1.83461		0.019947	Down
XM_004022454.1	TCEAL8		-2.11746		0.0199948	Down
XM_004003993.1	ALAD		Inf		0.0200217	Up
XM_004005893.1	CHMP3		Inf		0.0200217	Up
XM_004014364.1	CDC25B		Inf		0.0200217	Up
XM_004017452.1	CHEK2		Inf		0.0200217	Up
XM_004020418.1	ELP2		Inf		0.0200217	Up
XM_004020558.1	TCF4		Inf		0.0200217	Up
XM_004007952.1	LOC101108218		0.905363		0.0202309	Up
XM_004007209.1	ROCK2		0.7102		0.0206161	Up
XM_004017174.1	KLHL2		1.34604		0.0206794	Up
XM_004017812.1	IDH3A		-1.02087		0.0210484	Down
XM_004001872.1	C1H1orf210		-Inf		0.0210779	Down
XM_004010436.1	THBS1		-Inf		0.0210779	Down
XM_004017756.1	VPS33B		-Inf		0.0210779	Down
XM_004013648.1	SMYD3		3.41504		0.0212492	Up
XM_004016543.1	C15H11orf65		3.41504		0.0212492	Up
XM_004008458.1	LOC101118441		-4.39874		0.0212863	Down
XM_004019145.1	NRN1		1.44793		0.0213688	Up
XM_004022003.1	TSPAN7		-0.875541		0.0216926	Down
XM_004006141.1	MRPL30		4.49304		0.0218274	Up
XM_004002302.1	AHCYL1		1.84997		0.0219171	Up
XM_004006324.1	KRT74		-3.29921		0.0219401	Down
NM_001012457.1	CRYAB		0.69394		0.0221976	Up
XM_004008053.1	TSPAN33		-1.0408		0.0222109	Down
XM_004006252.1	LOC101113221		-0.796708		0.0224318	Down
XM_004017879.1	HEATR5A		0.963462		0.0225032	Up
XM_004021523.1	FAM213A		-2.48281		0.0226015	Down
XM_004011863.1	CHMP4C		-0.734909		0.0226541	Down
XM_004014296.1	SEC23B		-2.39232		0.0228731	Down
XM_004014267.1	ARHGAP12		1.04743		0.0228958	Up
XM_004016054.1	RNF214		-2.3156		0.0229194	Down
XM_004005806.1	TIA1		-1.80325		0.0229618	Down
XM_004021810.1	RNF170		-0.815955		0.0231819	Down
XM_004004504.1	ORMDL1		1.94555		0.0233232	Up
XM_004002178.1	LRRC8B		-1.22806		0.0237673	Down
XM_004023552.1	PTPRH		-1.822		0.0238228	Down
XM_004004760.1	RALB		-1.22281		0.0238624	Down
XM_004020189.1	SMC3		0.864655		0.0239867	Up
XM_004013643.1	SCCPDH		-1.16596		0.0240067	Down
XM_004016140.1	BTBD10		2.04029		0.024076	Up
XM_004014715.1	PFKP		1.51929		0.0240799	Up
XM_004003215.1	MLF1		0.820267		0.0242274	Up
XM_004014610.1	PLTP		0.979301		0.0242325	Up
XM_004012179.1	DIS3		1.34314		0.0245502	Up
XM_004010280.1	PKM		-2.16993		0.0245859	Down
XM_004005055.1	EPB41		-4.33985		0.0246369	Down
XM_004013005.1	LOC101120590		-4.33985		0.0246369	Down
XM_004018945.1	ABHD16A		-4.33985		0.0246369	Down
XM_004010504.1	NEMF		1.19882		0.0246581	Up
XM_004015032.1	KIFC3		-0.856209		0.0247927	Down
XM_004020296.1	LOC101106732		1.69577		0.0248435	Up
XM_004007788.1	KLHL7		Inf		0.0250172	Up
XM_004011300.1	SYNCRIP		Inf		0.0250172	Up
XM_004014900.1	COG4		Inf		0.0250172	Up
XM_004020825.1	TMEM159		Inf		0.0250172	Up
XM_004020017.1	ANKRD22		0.734099		0.0250256	Up
XM_004003280.1	PLOD2		-Inf		0.0250608	Down
XM_004012896.1	LOC101116068		-0.949156		0.0254899	Down
XM_004012903.1	KRT19		1.37801		0.0260788	Up
XM_004013386.1	LOC101107372		-0.867674		0.0261599	Down
XM_004005131.1	ASAP3		-2.09884		0.0262741	Down
XM_004023387.1	GPR124		-1.77119		0.0264104	Down
XM_004017028.1	RICTOR		1.45871		0.0264566	Up
XM_004009866.1	TMPRSS11BNL		1.05818		0.0266651	Up
XM_004006122.1	TMEM182		2.05247		0.0268073	Up
XM_004005805.1	TIA1		0.970605		0.0268214	Up
XM_004010671.1	KTN1		2.09311		0.0269563	Up
XM_004007899.1	2016-09-07		-0.796156		0.0270922	Down
XM_004002530.1	S100A16		-0.665943		0.0271838	Down
XM_004020190.1	SMC3		-1.26946		0.0273415	Down
XM_004010084.1	LOC101121777		-1.66916		0.0274644	Down
XM_004009896.1	SLC4A4		-1.18582		0.0279027	Down
XM_004015285.1	CNFN		0.947086		0.0280691	Up
XM_004016965.1	ACTBL2		-0.683997		0.0281248	Down
XM_004003325.1	ANAPC13		-1.75489		0.0283151	Down
XM_004009111.1	MAN2A1		0.936686		0.0283159	Up
XM_004016152.1	EIF4G2		-0.685976		0.0284733	Down
XM_004021905.1	MSL3		-4.27845		0.0285321	Down
XM_004018750.1	PFDN6		-1.808		0.0285593	Down
XM_004017912.1	CTAGE5		1.38756		0.0289412	Up
XM_004014383.1	CPXM1		-2.62936		0.0290355	Down
XM_004010993.1	LOC101118958		-3.56224		0.0296665	Down
XM_004011649.1	MTSS1		-3.56224		0.0296665	Down
XM_004003744.1	LOC101114582		-1.30444		0.0297261	Down
XM_004002452.1	TARS2		-Inf		0.0298602	Down
XM_004002544.1	TPM3		-Inf		0.0298602	Down
XM_004009970.1	ARHGAP24		-Inf		0.0298602	Down
XM_004018928.1	RDBP		-Inf		0.0298602	Down
XM_004020049.1	LOC101106641		-Inf		0.0298602	Down
XM_004007814.1	PHTF2		1.62015		0.0298657	Up
XM_004021553.1	MAPK8		-0.90454		0.0299276	Down
XM_004010099.1	SOWAHB		-2.50212		0.029929	Down
XM_004001828.1	PABPC4		1.13078		0.0300891	Up
XM_004011457.1	FAM120B		-2.24031		0.0302089	Down
XM_004017855.1	CLK3		-1.55558		0.0302724	Down
XM_004014609.1	PLTP		0.831371		0.0304031	Up
XM_004017612.1	MVK		-0.827202		0.0306926	Down
XM_004020521.1	ATP5A1		0.974085		0.0309751	Up
XM_004007771.1	TSPAN13		-2.05445		0.0311026	Down
XM_004008054.1	AHCYL2		1.08114		0.0312054	Up
XM_004002400.1	CHD1L		Inf		0.0313801	Up
XM_004004473.1	NIPA2		Inf		0.0313801	Up
XM_004006256.1	MRPL42		Inf		0.0313801	Up
XM_004010782.1	ZNF410		Inf		0.0313801	Up
XM_004010832.1	SPATA7		Inf		0.0313801	Up
XM_004012824.1	PCGF2		Inf		0.0313801	Up
XM_004012949.1	PSME3		Inf		0.0313801	Up
XM_004015146.1	PEPD		Inf		0.0313801	Up
XM_004017454.1	CHEK2		Inf		0.0313801	Up
XM_004020228.1	PRDX3		Inf		0.0313801	Up
XM_004020389.1	LOC101120622		Inf		0.0313801	Up
XM_004021461.1	P4HA1		Inf		0.0313801	Up
XM_004021527.1	TSPAN14		Inf		0.0313801	Up
XM_004004702.1	NEB		0.801242		0.0313978	Up
XM_004018207.1	UBP1		-1.44947		0.0314155	Down
XM_004008802.1	UBE2B		0.892097		0.0315689	Up
XM_004012144.1	LOC101112330		1.52075		0.0315973	Up
XM_004012873.1	LOC443080		-0.765326		0.0317891	Down
XM_004016393.1	LMO2		-0.840569		0.0319762	Down
XM_004010755.1	LOC101120497		2.39712		0.0320603	Up
XM_004017199.1	SH3D19		0.791771		0.032102	Up
XM_004002972.1	CSTA		-0.72945		0.0321244	Down
XM_004007032.1	PACSIN2		-0.993498		0.032251	Down
XM_004017173.1	KLHL2		-1.23062		0.0324402	Down
XM_004012902.1	LOC101117682		0.699715		0.0325148	Up
XM_004006297.1	PCBP2		1.36268		0.0326361	Up
XM_004016333.1	DGAT2		-0.703234		0.0327429	Down
XM_004004328.1	ZO2		-1.01792		0.0329214	Down
XM_004006421.1	SLC38A2		0.729702		0.0332488	Up
XM_004003747.1	LOC101116626		0.640087		0.0333013	Up
XM_004014162.1	ESF1		2.18371		0.0334247	Up
XM_004013767.1	LOC101102407		-1.14296		0.0336302	Down
XM_004017258.1	C17H4orf29		3.24511		0.0339477	Up
XM_004007708.1	KRIT1		-1.3298		0.0342098	Down
XM_004018206.1	UBP1		1.54209		0.0344051	Up
XM_004017624.1	KIAA1671		-1.17742		0.0344849	Down
XM_004008953.1	ABLIM3		-0.828385		0.03459	Down
XM_004018149.1	DEGS2		-1.05234		0.03463	Down
XM_004020960.1	GTF2I		0.864509		0.0346642	Up
XM_004009079.1	ARRDC3		0.721017		0.0347426	Up
XM_004004863.1	KLF7		-1.42582		0.0350098	Down
XM_004021972.1	ZFX		0.802689		0.0351078	Up
XM_004008756.1	ZNF692		2.45457		0.0351214	Up
XM_004009753.1	RBPJ		1.78568		0.0354672	Up
XM_004012820.1	KPNB1		1.12226		0.035484	Up
XM_004004428.1	ACO1		-Inf		0.0356638	Down
XM_004005653.1	ZBTB26		-Inf		0.0356638	Down
XM_004009243.1	LOC101117584		-Inf		0.0356638	Down
XM_004011658.1	FBXO32		-Inf		0.0356638	Down
XM_004013649.1	SMYD3		-Inf		0.0356638	Down
XM_004014325.1	LOC101110434		-Inf		0.0356638	Down
XM_004018781.1	PNPLA1		-Inf		0.0356638	Down
XM_004021439.1	LOC101111423		-Inf		0.0356638	Down
XM_004022007.1	CXHXorf38		-Inf		0.0356638	Down
XM_004022070.1	KDM5C		1.24511		0.0358756	Up
XM_004021392.1	ARID5B		1.11046		0.0359201	Up
XM_004009104.1	PPIP5K2		2.36059		0.0361496	Up
XM_004014984.1	CHD9		0.796652		0.0362982	Up
XM_004002553.1	C1H1orf43		1.48904		0.036376	Up
XM_004007326.1	MFSD9		-0.821657		0.0364776	Down
XM_004014548.1	LOC101121958		-0.677655		0.0365378	Down
XM_004017197.1	FBXW7		1.52522		0.037008	Up
XM_004008810.1	LOC101104574		2.21195		0.0371791	Up
XM_004021749.1	TNKS		-0.958683		0.0372344	Down
XM_004017926.1	TGM7		-1.83735		0.037292	Down
XM_004013116.1	SRP68		2.152		0.0373052	Up
XM_004020091.1	ZFYVE27		2.152		0.0373052	Up
XM_004018686.1	LOC101106551		-1.68777		0.0373252	Down
XM_004016903.1	LOC101117279		0.745002		0.0376548	Up
XM_004013317.1	TRIM16		0.982078		0.0379769	Up
XM_004011251.1	USP45		-2.68089		0.038284	Down
XM_004020725.1	THOC6		-4.1472		0.038349	Down
XM_004021991.1	DMD		4.24511		0.0384982	Up
XM_004009859.1	LOC101114018		0.621057		0.0385378	Up
XM_004010653.1	FERMT2		-3.45533		0.0386531	Down
XM_004022076.1	LOC101123095		-3.45533		0.0386531	Down
XM_004012928.1	ATP6V0A1		0.875627		0.0387569	Up
XM_004010479.1	ZFP106		1.01191		0.0391484	Up
XM_004010224.1	SPG21		1.12243		0.0393984	Up
XM_004016954.1	ELOVL7		-0.723479		0.0395069	Down
XM_004001780.1	KCNJ13		Inf		0.0395342	Up
XM_004002330.1	ST7L		Inf		0.0395342	Up
XM_004004387.1	CCDC171		Inf		0.0395342	Up
XM_004009911.1	EPGN		Inf		0.0395342	Up
XM_004021783.1	LOC780507		Inf		0.0395342	Up
XM_004022644.1	LOC101112957		Inf		0.0395342	Up
XM_004004340.1	CBWD2		3.18371		0.0396816	Up
XM_004009890.1	RUFY3		-2.52748		0.0397955	Down
XM_004020619.1	CDH2		-1.18952		0.0398317	Down
XM_004008912.1	ARHGAP26		1.94555		0.0400078	Up
XM_004020141.1	ELOVL3		-0.674156		0.0400855	Down
XM_004004674.1	BAZ2B		0.708649		0.0403913	Up
XM_004002514.1	LCE6A		-1.57801		0.0404092	Down
XM_004002173.1	LOC101119773		1.80583		0.0406471	Up
XM_004017998.1	WDR20		-1.64072		0.0408323	Down
XM_004010720.1	GPX2		0.779626		0.0412761	Up
XM_004013702.1	PIGC		0.850672		0.0417624	Up
XM_004009130.1	WNT3A		-2.07682		0.0424175	Down
XM_004010059.1	COMMD8		-0.803885		0.0426634	Down
XM_004005045.1	ZCCHC17		-Inf		0.0427069	Down
XM_004006388.1	FKBP11		-Inf		0.0427069	Down
XM_004011567.1	WDR27		-Inf		0.0427069	Down
XM_004011663.1	LOC100037686		-Inf		0.0427069	Down
XM_004013029.1	PECAM1		-Inf		0.0427069	Down
XM_004015422.1	RPL28		-Inf		0.0427069	Down
XM_004019075.1	LOC101110711		-Inf		0.0427069	Down
XM_004023075.1	LOC101103550		-Inf		0.0427069	Down
XM_004017915.1	CTAGE5		1.56704		0.043007	Up
XM_004007790.1	GPNMB		0.618119		0.0430972	Up
XM_004005673.1	MBOAT2		-0.989664		0.0432797	Down
XM_004005952.1	PSME4		1.09311		0.0434467	Up
XM_004005292.1	VPS13A		0.781712		0.0434616	Up
XM_004013154.1	CEP112		1.61951		0.0435006	Up
XM_004003347.1	ATP2C1		0.714067		0.0436012	Up
XM_004016913.1	CDK7		0.732539		0.0436584	Up
XM_004004086.1	HSD17B3		-3.39874		0.0441338	Down
XM_004007910.1	BBS9		-2.49185		0.0441696	Down
XM_004014930.1	PLCG2		0.789918		0.0442455	Up
XM_004019468.1	LDHA		-0.802716		0.0444032	Down
XM_004004970.1	SERPINE2		-4.07682		0.0445153	Down
XM_004014437.1	STX16		-4.07682		0.0445153	Down
XM_004014633.1	LOC101122296		-2.27845		0.0447362	Down
XM_004002730.1	POU2F1		-2.3738		0.0447684	Down
XM_004016949.1	KIF2A		0.635886		0.0448427	Up
XM_004012877.1	LOC100526785		-0.634368		0.0452415	Down
XM_004019661.1	SAC3D1		-3.02791		0.0456995	Down
XR_173431.1	LOC101101856		2.88897		0.0458523	Up
XM_004011153.1	PKIB		1.47338		0.0459779	Up
XM_004020184.1	ADD3		-1.22664		0.046161	Down
XM_004013807.1	KLHL20		1.18192		0.0462177	Up
XM_004018373.1	FAM208A		1.11958		0.0463288	Up
XM_004020268.1	PTPRE		0.713882		0.0463496	Up
XR_173304.1	LOC101115301		3.11958		0.0463859	Up
XM_004018003.1	LOC101104530		-0.930567		0.0464487	Down
XM_004016401.1	EHF		-0.785155		0.0466552	Down
XM_004016849.1	LOC101116255		4.152		0.046664	Up
XM_004005061.1	TAF12		1.20072		0.046688	Up
XM_004006320.1	KRT1		-1.13018		0.0468855	Down
XM_004021404.1	SIRT1		-1.00064		0.0472222	Down
XM_004021959.1	RPS6KA3		0.812797		0.0473501	Up
XM_004021958.1	RPS6KA3		-1.48187		0.047632	Down
XM_004008993.1	G3BP1		1.45023		0.0478138	Up
XM_004022332.1	PHF6		0.81085		0.0485079	Up
XM_004013639.1	CDC42BPA		-0.968369		0.0485662	Down
XM_004006214.1	PPP1R12A		0.908516		0.0486036	Up
XM_004010333.1	LAT2		-0.780423		0.0486209	Down
XR_173153.1	LOC101114862		-1.10852		0.0486404	Down
XM_004008401.1	NDUFA13		0.739121		0.0488297	Up
XM_004021971.1	EIF2S3		0.59223		0.0492396	Up
XM_004002378.1	TRIM45		1.12286		0.0492696	Up
XM_004011239.1	PRDM1			-8.02237	9.61175e-20	Down
XM_004005683.1	NOL10			-Inf	3.82642e-19	Down
XM_004006279.1	LOC101120819			Inf	1.59874e-18	Up
XM_004016417.1	API5			-Inf	1.79927e-16	Down
XM_004005043.1	SERINC2			7.13468	7.77782e-16	Up
XM_004018472.1	QARS			Inf	5.24163e-15	Up
XM_004017313.1	LOC101115230			-5.27312	1.50474e-14	Down
XM_004018471.1	QARS			Inf	5.27605e-14	Up
XM_004011217.1	CD164			5.34905	1.0128e-13	Up
XM_004017935.1	CKMT1B			Inf	2.64065e-13	Up
XM_004002066.1	GADD45A			-Inf	7.10758e-12	Down
XM_004022462.1	MORF4L2			Inf	7.59714e-12	Up
XM_004021397.1	NRBF2			Inf	1.3209e-11	Up
XM_004006152.1	INPP4A			-Inf	2.88411e-11	Down
XM_004018544.1	RAF1			Inf	9.79088e-11	Up
XM_004005041.1	SERINC2			4.10975	2.24943e-10	Up
XM_004006075.1	CCT7			7.57289	9.15009e-10	Up
XM_004017780.1	EFTUD1			Inf	1.6436e-09	Up
XM_004006973.1	ATP6V1E1			7.38629	5.61357e-09	Up
XM_004008964.1	LOC101121514			7.31198	1.11918e-08	Up
XM_004009712.1	LOC101119135			7.31198	1.11918e-08	Up
XM_004022290.1	FMR1			-6.24249	1.43672e-08	Down
XM_004016166.1	ZNF143			Inf	2.47306e-08	Up
XM_004004094.1	CTSL1			3.94711	2.5335e-08	Up
XM_004017916.1	LOC101103187			-Inf	3.07935e-08	Down
XR_173505.1	LOC101108037			Inf	3.25828e-08	Up
XM_004019695.1	MRPL11			Inf	4.62007e-08	Up
XM_004004719.1	LOC101123186			5.23496	1.1351e-07	Up
XM_004015108.1	DHX38			7.04002	1.22837e-07	Up
XM_004021464.1	ECD			-Inf	1.49595e-07	Down
XM_004003024.1	DLG1			3.45144	2.62362e-07	Up
XM_004022406.1	SLC6A14			-3.96895	3.37498e-07	Down
XM_004006422.1	SLC38A2			3.69084	4.20743e-07	Up
XM_004007787.1	KLHL7			-Inf	6.12655e-07	Down
XM_004021728.1	MTUS1			Inf	7.21807e-07	Up
XM_004023371.1	KLK7			-3.12852	8.72195e-07	Down
XM_004012322.1	LOC101103992			5.94486	1.03723e-06	Up
XM_004020829.1	CRYM			4.39232	1.53483e-06	Up
XM_004006384.1	LMBR1L			6.71425	1.64174e-06	Up
XM_004002112.1	LPHN2			-5.38494	1.74557e-06	Down
XM_004018491.1	CCDC51			-6.97401	1.85768e-06	Down
XM_004018779.1	PNPLA1			-Inf	2.34558e-06	Down
XM_004021999.1	LOC101123349			-Inf	2.34558e-06	Down
XM_004017880.1	HEATR5A			Inf	2.83124e-06	Up
XM_004006073.1	CCT7			2.8894	2.85275e-06	Up
XM_004005134.1	HNRNPR			Inf	3.62956e-06	Up
XM_004005782.1	BRE			-Inf	4.08106e-06	Down
XM_004014268.1	ARHGAP12			-Inf	4.69429e-06	Down
XM_004006315.1	EIF4B			Inf	5.07212e-06	Up
XM_004001791.1	PSMB2			-4.82443	5.85019e-06	Down
XM_004004577.1	GPR155			-4.45317	5.85247e-06	Down
XM_004010280.1	PKM			3.98793	5.95068e-06	Up
XM_004017746.1	FANCI			-Inf	6.22259e-06	Down
XM_004017756.1	VPS33B			Inf	7.11636e-06	Up
XR_173048.1	LOC101123593			Inf	7.74993e-06	Up
XM_004003244.1	LOC101115927			-3.14339	9.73712e-06	Down
XM_004007729.1	PEG10			-Inf	1.2727e-05	Down
XM_004013143.1	FAM104A			-Inf	1.2727e-05	Down
XM_004016418.1	API5			3.16671	1.3862e-05	Up
XM_004018214.1	STAC			-3.66915	1.43539e-05	Down
XM_004021502.1	VDAC2			3.40066	1.55904e-05	Up
XM_004015016.1	HERPUD1			-3.85442	1.57486e-05	Down
XM_004002507.1	S100A10			2.59624	2.1039e-05	Up
XM_004016135.1	RRAS2			-Inf	2.28176e-05	Down
XM_004017040.1	NUP155			Inf	2.40404e-05	Up
XM_004018272.1	LOC101122468			Inf	2.87257e-05	Up
XM_004013898.1	ATF3			2.55243	3.09648e-05	Up
XM_004010343.1	PRMT5			-Inf	3.55911e-05	Down
XM_004020183.1	XPNPEP1			Inf	3.75946e-05	Up
XM_004018287.1	BRPF1			-Inf	4.1329e-05	Down
XM_004005972.1	MCFD2			Inf	4.93192e-05	Up
XM_004015395.1	KLK10			-2.42421	5.23127e-05	Down
XM_004002078.1	CTH			-3.46211	6.39109e-05	Down
XM_004015396.1	KLK5			-3.6845	7.30309e-05	Down
XM_004003969.1	PSMD5			3.55977	8.24682e-05	Up
XM_004018974.1	ABCF1			2.57173	9.47111e-05	Up
XM_004010042.1	LOC101122865			2.32831	0.000105151	Up
XM_004004882.1	MAP2			-Inf	0.000119751	Down
XM_004005913.1	POLR1B			-Inf	0.000119751	Down
XM_004014567.1	RALGAPB			-2.28288	0.000127427	Down
XM_004015400.1	KLK6			-5.05889	0.000128208	Down
XR_173224.1	LOC101117673			2.553	0.000129949	Up
XM_004011227.1	SNX3			3.86913	0.000132291	Up
XM_004006742.1	FGD4			-Inf	0.000139737	Down
XM_004017934.1	CKMT1B			-2.6074	0.000142517	Down
XM_004014419.1	RPS21			-2.28477	0.000157447	Down
XM_004010671.1	KTN1			-6.26946	0.000158635	Down
XM_004016351.1	MUC15			-2.2412	0.000172317	Down
XM_004010691.1	JKAMP			3.82528	0.000173134	Up
XM_004009321.1	ANGPTL4			2.26554	0.000183049	Up
XM_004013547.1	ZC3H11A			2.24662	0.000192058	Up
XM_004006528.1	OS9			4.41616	0.000217017	Up
XM_004018426.1	RAD54L2			-Inf	0.000222807	Down
XM_004018244.1	CTNNB1			2.25726	0.000223894	Up
XM_004011801.1	AZIN1			-4.95198	0.000233494	Down
XM_004019145.1	NRN1			2.27408	0.000252152	Up
XM_004017791.1	ZFAND6			3.36995	0.000271484	Up
XM_004008054.1	AHCYL2			-2.77761	0.000276414	Down
XM_004002811.1	ATP5J			-Inf	0.000304991	Down
XM_004013546.1	ZC3H11A			-2.15021	0.000311748	Down
XM_004017137.1	LOC101121456			-2.34659	0.000314099	Down
XM_004008213.1	SP4			-2.58066	0.000319245	Down
XM_004021799.1	AGPAT6			Inf	0.000352829	Up
XM_004012904.1	KRT14			2.33277	0.000354767	Up
XM_004010593.1	LOC101122030			-Inf	0.000357151	Down
XM_004006772.1	RASSF8			2.74752	0.000372424	Up
XM_004016011.1	PPP2R1B			-2.12961	0.00038953	Down
XM_004012601.1	CAMTA2			2.41997	0.00040582	Up
XM_004004814.1	BZW1			-2.73936	0.000411262	Down
NM_001009786.1	FTH1			2.105	0.000418307	Up
XM_004021673.1	LOC101105214			-3.90689	0.000427438	Down
XM_004005716.1	LOC101105484			2.32367	0.000433183	Up
XM_004009752.1	RBPJ			-3.06916	0.000445267	Down
XM_004004504.1	ORMDL1			-4.53694	0.000451001	Down
XM_004016885.1	ARHGEF28			-2.13522	0.000453496	Down
XM_004002409.1	PDZK1			-3.43514	0.000474812	Down
XM_004011727.1	SLCO5A1			-2.19154	0.000477843	Down
XM_004008093.1	PTN			-Inf	0.000490626	Down
XM_004013608.1	C12H1orf115			2.07234	0.000492675	Up
XM_004018302.1	LMCD1			2.49308	0.00054605	Up
XM_004013116.1	SRP68			-6.00643	0.000567545	Down
XM_004006489.1	CAND1			-Inf	0.00057555	Down
XM_004022917.1	LOC101115773			-Inf	0.00057555	Down
XM_004017410.1	ALDH2			2.03934	0.00058042	Up
XM_004013675.1	SLC19A2			-2.17288	0.000607721	Down
XM_004010573.1	LOC101117934			Inf	0.000632071	Up
XM_004006024.1	HEATR5B			5.71425	0.000633688	Up
XM_004009828.1	LNX1			-2.21871	0.000668044	Down
XM_004005724.1	NCOA1			-2.07795	0.000689671	Down
XM_004003489.1	LOC101120376			-2.28357	0.000689938	Down
XM_004010226.1	SPG21			Inf	0.000697181	Up
XM_004010833.1	SPATA7			Inf	0.000697181	Up
XM_004014237.1	CDNF			-2.20589	0.000700328	Down
XM_004002716.1	RGS5			-4.73697	0.000702518	Down
XM_004020521.1	ATP5A1			-2.334	0.000707391	Down
XM_004018007.1	MARK3			5.67525	0.000754667	Up
XM_004002119.1	LPHN2			-4.21501	0.000781913	Down
XM_004012872.1	KRT26			-2.0245	0.000790991	Down
XM_004002058.1	MIER1			-Inf	0.000793422	Down
XM_004010460.1	CHP1			-Inf	0.000793422	Down
XM_004021958.1	RPS6KA3			2.67184	0.000813611	Up
XM_004005032.1	KPNA6			4.43962	0.00085066	Up
XM_004008900.1	DIAPH1			4.43962	0.00085066	Up
XM_004010644.1	LOC101113241			2.36619	0.000899015	Up
XM_004010345.1	PRMT5			-Inf	0.000932367	Down
XM_004016872.1	CREBRF			-2.02283	0.00094508	Down
XM_004005338.1	HPGD			2.0369	0.000952052	Up
XM_004014338.1	SLC23A2			-2.03919	0.00102394	Down
XM_004017029.1	RICTOR			Inf	0.00103456	Up
XM_004017286.1	LOC101108423			Inf	0.00103456	Up
NM_001246006.1	GSN			-1.9316	0.00104357	Down
XM_004005471.1	MARCKSL1			1.93101	0.00107333	Up
XM_004007866.1	PNPLA8			-Inf	0.00109625	Down
XM_004013144.1	SSTR2			3.73335	0.00111623	Up
XM_004021392.1	ARID5B			-2.54628	0.00113105	Down
XM_004014820.1	CEP250			3.48543	0.00114743	Up
XM_004014280.1	RAB18			5.57289	0.00117209	Up
XM_004017792.1	ZFAND6			-2.27902	0.00121811	Down
XM_004002268.1	WDR47			-2.20316	0.00123858	Down
XM_004002515.1	LOC101122906			-1.91488	0.00126564	Down
XM_004013621.1	NVL			5.55152	0.00128067	Up
XM_004006685.1	TXNRD1			-2.08652	0.00134764	Down
XM_004016103.1	USP2			-1.98562	0.00140237	Down
XM_004021612.1	GPR137B			-2.01492	0.00142394	Down
XM_004016027.1	C15H11orf34			-2.74405	0.0014445	Down
XM_004022872.1	PPP2R3B			2.96224	0.00150735	Up
XM_004002048.1	DNAJC6			-2.30647	0.00151027	Down
XM_004006471.1	LOC101102714			-Inf	0.00151797	Down
XM_004018192.1	SLC4A7			-Inf	0.00151797	Down
XM_004022900.1	LOC101107770			-Inf	0.00151797	Down
XM_004011034.1	LOC101114024			-2.41958	0.00162407	Down
XM_004002407.1	LOC101115331			4.29278	0.00166957	Up
XM_004009634.1	LEF-1			1.89735	0.00169569	Up
XM_004016864.1	GABRP			-3.37707	0.00173202	Down
XM_004005915.1	POLR1B			-Inf	0.0017876	Down
XM_004019717.1	PPP1CA			-Inf	0.0017876	Down
XM_004004813.1	BZW1			-3.08443	0.00184649	Down
XM_004014158.1	BTBD3			-1.82575	0.00202961	Down
XM_004005787.1	FOSL2			Inf	0.00208412	Up
XM_004005372.1	LOC101106919			-1.83453	0.00209297	Down
XM_004021554.1	MAPK8			-Inf	0.00210613	Down
XM_004010591.1	LOC101122030			-2.93907	0.00210672	Down
XM_004010435.1	THBS1			-2.20883	0.00220184	Down
XM_004003636.1	CELF3			3.45943	0.00221336	Up
NM_001009454.1	GHRHR			-1.81801	0.00221935	Down
XM_004010630.1	SECISBP2L			2.88232	0.00225794	Up
XM_004002616.1	CCT3			1.79509	0.00227793	Up
XM_004011456.1	FAM120B			-3.13348	0.00233026	Down
XM_004014536.1	RBM39			3.73335	0.00236784	Up
XM_004005843.1	VPS54			2.0953	0.0023826	Up
XM_004013671.1	DPT			-2.29639	0.00239157	Down
XM_004022423.1	TMEM164			2.12369	0.00239831	Up
XM_004006762.1	PPFIBP1			-3.38247	0.00241387	Down
XM_004004167.1	DPYSL2			2.47294	0.00242299	Up
XM_004022239.1	MPP1			2.9649	0.00243948	Up
XM_004006574.1	BAZ2A			-Inf	0.00248251	Down
XM_004022439.1	TSC22D3			3.07039	0.00261574	Up
XM_004006582.1	PAN2			5.36807	0.00261782	Up
XM_004005042.1	SERINC2			-1.77392	0.00263444	Down
XM_004023054.1	LOC101119804			2.29806	0.00276597	Up
XM_004002628.1	CRABP2			-2.88136	0.00279967	Down
XM_004020049.1	LOC101106641			Inf	0.0028241	Up
XM_004014343.1	GPCPD1			-1.96552	0.00282724	Down
XM_004012240.1	TMCO3			-1.74784	0.00283411	Down
XM_004020345.1	PDZD8			-1.74834	0.00285117	Down
XM_004006660.1	SMCT1			-1.75462	0.00285606	Down
XM_004016171.1	TMEM9B			3.11769	0.00292056	Up
XM_004002201.1	MTF2			-Inf	0.00292737	Down
XM_004005037.1	PTP4A2			-Inf	0.00292737	Down
XM_004012379.1	LOC101117679			-Inf	0.00292737	Down
XM_004020237.1	PPAPDC1A			-Inf	0.00292737	Down
NM_001009224.1	SPP1			-2.18443	0.00307256	Down
XM_004004775.1	NABP1			-1.83201	0.00310823	Down
XM_004010653.1	FERMT2			4.55152	0.00314815	Up
XM_004015185.1	SBSN			-1.73816	0.00329279	Down
XM_004005779.1	RBKS			-1.88541	0.00341737	Down
XM_004001996.1	TMEM48			-Inf	0.00345581	Down
XM_004010654.1	FERMT2			-Inf	0.00345581	Down
XM_004013117.1	SRP68			-Inf	0.00345581	Down
XM_004021987.1	DMD			-Inf	0.00345581	Down
XM_004011675.1	PCMTD1			Inf	0.00346226	Up
XM_004012822.1	LOC101119655			-3.30117	0.00348934	Down
XM_004014267.1	ARHGAP12			-1.98794	0.00349335	Down
XM_004006496.1	RASSF3			-1.75064	0.00360994	Down
XM_004013437.1	ERN1			-2.17509	0.0037203	Down
XM_004010831.1	SPATA7			-3.86507	0.00377441	Down
XM_004008941.1	SPINK5			-1.77153	0.00379208	Down
XM_004015073.1	CTCF			Inf	0.00383483	Up
XM_004015162.1	TMEM147			Inf	0.00383483	Up
XM_004002843.1	CGGBP1			-Inf	0.00408627	Down
XM_004007472.1	GDF11			-1.94856	0.00423929	Down
XM_004002256.1	VAV3			Inf	0.00424841	Up
XM_004019350.1	PHACTR1			-3.54011	0.00432138	Down
XM_004017974.1	SERPINA12			5.21335	0.00450713	Up
XM_004017915.1	CTAGE5			-3.04295	0.00453452	Down
XM_004021694.1	ACSL1			-3.65753	0.00456398	Down
XM_004019079.1	LOC101111915			-2.70722	0.00466607	Down
XM_004016525.1	MMP1			4.43962	0.0047647	Up
XM_004019318.1	LOC101102272			-4.6845	0.00481891	Down
XM_004009898.1	SLC4A4			-Inf	0.00484016	Down
XM_004005870.1	CAPG			1.64648	0.00492036	Up
XM_004016000.1	EXPH5			-1.75273	0.00506548	Down
XM_004004673.1	2016-03-07			1.67054	0.00514715	Up
XM_004018193.1	SLC4A7			-1.64533	0.0051543	Down
XM_004016877.1	CPEB4			-1.63041	0.00520034	Down
XM_004018490.1	CCDC51			2.65535	0.00537333	Up
XM_004021393.1	ARID5B			-1.71149	0.00538308	Down
XM_004004601.1	DYNC1I2			5.15785	0.00540919	Up
XM_004004505.1	ORMDL1			-1.88897	0.00542235	Down
XM_004020017.1	ANKRD22			-1.62217	0.00544285	Down
XM_004011356.1	LOC101109365			-1.64325	0.00545375	Down
XM_004008563.1	CERS4			1.62143	0.00556722	Up
XM_004020005.1	CSTF2T			4.39232	0.00562832	Up
XM_004010507.1	METTL21D			Inf	0.00578351	Up
XM_004022270.1	FAM58A			Inf	0.00578351	Up
NM_001009459.1	PRD-SPRRII			3.71425	0.00580425	Up
XM_004008055.1	AHCYL2			-1.63316	0.00591695	Down
XM_004006693.1	TCP11L2			-1.88865	0.00593203	Down
XM_004005914.1	POLR1B			-5.37255	0.00595797	Down
XM_004022208.1	ATP7A			-1.6038	0.00604564	Down
XM_004017564.1	DNAH10			-2.1745	0.0060489	Down
XM_004002856.1	LOC101103442			-1.67256	0.00606805	Down
XM_004018670.1	KLHL18			-1.59594	0.00621495	Down
XM_004013576.1	YOD1			-1.68978	0.00622403	Down
XM_004003877.1	RASA2			-1.74078	0.00633925	Down
XM_004012971.1	MPP2			-4.60204	0.00634612	Down
XM_004019587.1	CPSF7			Inf	0.00641239	Up
XM_004010864.1	JMY			-1.76581	0.00643793	Down
XM_004016387.1	HIPK3			-1.63054	0.00644424	Down
XM_004007856.1	LAMB1			2.00416	0.0064511	Up
XM_004016145.1	MICAL2			-1.62227	0.00645205	Down
XM_004016134.1	RRAS2			2.70044	0.00646713	Up
XM_004017102.1	NPM1			1.59122	0.00656839	Up
XM_004016041.1	CADM1			2.25096	0.00657372	Up
XM_004006231.1	SLC6A15			-1.60676	0.00659297	Down
XM_004020564.1	WDR7			-3.07751	0.00660368	Down
XM_004022353.1	CUL4B			-1.75633	0.00660487	Down
XM_004006042.1	SPAST			-2.76696	0.00662015	Down
XM_004003341.1	ACPP			-1.65861	0.00664738	Down
XM_004021959.1	RPS6KA3			-1.70375	0.00664984	Down
XM_004003022.1	DLG1			-1.58555	0.0066704	Down
XM_004010327.1	MYH6			3.32673	0.00667308	Up
XM_004022069.1	KDM5C			-1.60983	0.00673528	Down
XM_004022354.1	CUL4B			1.80736	0.00673681	Up
XM_004011830.1	TP53INP1			-Inf	0.00682948	Down
XM_004019461.1	UEVLD			-Inf	0.00682948	Down
XM_004021675.1	LOC101105720			-1.91312	0.0068869	Down
XM_004010633.1	DUT			-5.32193	0.00692343	Down
XM_004005842.1	VPS54			-1.7767	0.00693166	Down
XM_004010806.1	GPATCH2L			-2.46013	0.00709703	Down
XM_004023428.1	GJB3			Inf	0.00711356	Up
XM_004008879.1	HARS2			Inf	0.00711356	Up
XM_004010246.1	DENND4A			2.98793	0.00719432	Up
XM_004021796.1	GOLGA7			-1.61664	0.00723844	Down
XM_004014110.1	NENF			1.95673	0.00728431	Up
XM_004019996.1	LOC101115589			3.16993	0.00754639	Up
XM_004004507.1	OSGEPL1			-1.58583	0.00759789	Down
XM_004022135.1	USP11			2.89142	0.0077545	Up
XM_004013484.1	UBE2O			-1.5716	0.00776338	Down
XM_004004502.1	PMS1			5.04002	0.00780619	Up
XM_004003576.1	LOC101115089			Inf	0.00789673	Up
XM_004014514.1	LOC101114126			Inf	0.00789673	Up
XM_004017952.1	TRIP11			-1.56656	0.00798506	Down
XM_004020307.1	CRTAC1			-3.09954	0.00804997	Down
XM_004004990.1	TRIP12			-1.54279	0.00809161	Down
XM_004016385.1	HIPK3			-1.65945	0.00810707	Down
XM_004016949.1	KIF2A			-1.55098	0.00811359	Down
XM_004005710.1	PUM2			-Inf	0.00813676	Down
XM_004003072.1	IGF2BP2			-2.29747	0.00825559	Down
XM_004011791.1	OXR1			-1.53664	0.00838937	Down
XM_004011792.1	OXR1			-1.53292	0.00845058	Down
XM_004013894.1	TATDN3			5.00899	0.00855929	Up
XM_004017997.1	WDR20			-2.66658	0.00859732	Down
XM_004013695.1	VAMP4			2.63227	0.00860901	Up
XM_004017028.1	RICTOR			-2.32856	0.00896156	Down
XM_004022070.1	KDM5C			1.63637	0.0089665	Up
XM_004002668.1	PEX19			2.496	0.00905512	Up
XM_004009843.1	SRP72			-1.906	0.00907958	Down
NM_001166193.1	EIF5A			-2.58496	0.00909292	Down
XM_004002077.1	CTH			-1.64249	0.00915423	Down
XM_004002867.1	CLDND1			-1.53368	0.00917972	Down
XM_004004723.1	SPOPL			-1.66747	0.00927855	Down
XM_004004988.1	TRIP12			-1.80736	0.0092793	Down
XM_004011823.1	CPQ			-2.54852	0.00930933	Down
XM_004010015.1	AFAP1			-5.21501	0.00935746	Down
XM_004018486.1	ATRIP			4.97728	0.0093865	Up
XM_004020169.1	SLK			-1.5237	0.00949069	Down
XM_004018363.1	SLMAP			-1.51378	0.00959463	Down
XR_173080.1	LOC101106144			-4.46877	0.00960984	Down
XM_004002082.1	NEGR1			-Inf	0.00971525	Down
XM_004008058.1	UBE2H			-Inf	0.00971525	Down
XM_004021387.1	ANK3			-Inf	0.00971525	Down
XM_004014653.1	USP6NL			-1.4997	0.00994105	Down
XM_004023170.1	KRT16			2.22793	0.0100676	Up
XM_004011617.1	LYNX1			2.90046	0.0101223	Up
XM_004023573.1	TP53INP2			-1.65458	0.0102043	Down
XM_004013813.1	RC3H1			-1.49431	0.0103603	Down
XM_004011153.1	PKIB			-2.5502	0.0104793	Down
NM_001199791.1	RHCG			1.87283	0.010482	Up
XM_004021490.1	KAT6B			-2.8365	0.0105692	Down
XM_004015217.1	KRTDAP			-3.02554	0.010654	Down
XM_004002137.1	LOC101109838			-2.02506	0.0106589	Down
XM_004014328.1	KLF6			-1.91384	0.0106832	Down
XM_004002381.1	MAN1A2			-1.55266	0.0107239	Down
XM_004016950.1	KIF2A			-1.48514	0.0109713	Down
XM_004005984.1	PREPL			-2.57043	0.0110112	Down
XM_004008156.1	EZH2			3.52982	0.0111725	Up
XM_004018733.1	LOC101107906			3.52982	0.0111725	Up
XM_004011922.1	SLURP1			-1.5372	0.0112069	Down
XM_004010526.1	GNG2			2.05658	0.011223	Up
XM_004012928.1	ATP6V0A1			-1.61133	0.0112339	Down
XM_004010487.1	HAUS2			2.12543	0.0114421	Up
XM_004006213.1	PPP1R12A			-1.70722	0.0114879	Down
XM_004006833.1	MGP			-Inf	0.0116269	Down
XM_004008052.1	TNPO3			-Inf	0.0116269	Down
XM_004010552.1	VPS13C			-Inf	0.0116269	Down
XM_004019066.1	LOC101108348			-Inf	0.0116269	Down
XM_004013162.1	MMD			-1.52007	0.0118718	Down
XM_004007999.1	LOC101120744			Inf	0.0120814	Up
XM_004021525.1	FAM213A			Inf	0.0120814	Up
XM_004021179.1	KIAA0430			-1.45895	0.012145	Down
XM_004002326.1	CTTNBP2NL			-1.46012	0.0123124	Down
XM_004013404.1	VAT1			1.93289	0.0123831	Up
XM_004003983.1	AMBP			4.87774	0.0123906	Up
XM_004005156.1	EIF4G3			-1.70562	0.0124755	Down
XM_004006631.1	ELK3			-1.48841	0.0125242	Down
XM_004002166.1	LMO4			-3.72403	0.0126651	Down
XM_004020938.1	CCT6A			-5.09954	0.0126735	Down
XM_004008086.1	CNOT4			-4.37255	0.012688	Down
XM_004009332.1	TRIP10			1.99707	0.0130004	Up
XM_004021820.1	RARB			4.12928	0.0130311	Up
XM_004022076.1	LOC101123095			4.12928	0.0130311	Up
XM_004007815.1	PHTF2			-1.56961	0.0131547	Down
NM_001161867.1	RRAGC			-1.43896	0.0131951	Down
XM_004002225.1	AGL			-1.72289	0.0132032	Down
XM_004005894.1	RMND5A			-1.49312	0.0132064	Down
XM_004003643.1	FLG2			-2.29218	0.0132075	Down
XM_004007813.1	PHTF2			-1.47428	0.0132434	Down
XM_004004672.1	2016-03-07			-1.46298	0.0133124	Down
XM_004009923.1	ART3			-1.59933	0.0133312	Down
XM_004003310.1	DBR1			Inf	0.0134634	Up
XM_004015991.1	CWF19L2			Inf	0.0134634	Up
XM_004020059.1	SORBS1			-1.73071	0.0135226	Down
XM_004003748.1	LOC101116882			-1.44584	0.0135671	Down
XM_004011254.1	PNISR			1.85192	0.0135737	Up
XM_004006327.1	LOC101111178			1.9825	0.0135745	Up
XM_004002749.1	KCNE1			-Inf	0.0139496	Down
XM_004010233.1	DPP8			-Inf	0.0139496	Down
XM_004010796.1	MLH3			-Inf	0.0139496	Down
XM_004011460.1	TBP			-Inf	0.0139496	Down
XM_004012038.1	LOC101104506			-Inf	0.0139496	Down
XM_004017727.1	MCTP2			-Inf	0.0139496	Down
XM_004006770.1	ITPR2			-1.47379	0.0139585	Down
XM_004010041.1	PPP3CA			-2.05409	0.0141462	Down
XM_004020258.1	ZRANB1			-1.57975	0.0141999	Down
NM_001009743.1	CYP4F21			-1.62111	0.0142392	Down
XM_004014249.1	STAM			-2.38333	0.0144473	Down
XM_004019116.1	RNF144B			-1.41853	0.0145112	Down
XM_004006321.1	KRT2			3.10992	0.0145947	Up
XM_004021169.1	C24H16orf72			-1.59644	0.0146415	Down
XM_004023403.1	IRGQ			-1.8365	0.0147186	Down
XM_004006325.1	KRT74			4.80736	0.014921	Up
XM_004022062.1	LOC101119110			Inf	0.0150163	Up
XM_004022225.1	RPS6KA6			Inf	0.0150163	Up
XM_004013848.1	LOC101102999			-2.42604	0.0151429	Down
XM_004016544.1	KDELC2			-1.50109	0.0152974	Down
XM_004018364.1	SLMAP			-1.46924	0.0153096	Down
XM_004016139.1	BTBD10			-1.48632	0.0153618	Down
XM_004014999.1	MT2A			1.43449	0.0153827	Up
XM_004015592.1	RANBP10			-1.40548	0.0153995	Down
XM_004022075.1	NUDT11			4.07039	0.0154332	Up
XM_004006470.1	FRS2			-1.60904	0.0156427	Down
XM_004012280.1	FRY			-1.43657	0.0160964	Down
XM_004017048.1	LMBRD2			-1.50007	0.0164358	Down
XM_004020296.1	LOC101106732			-2.34856	0.0165105	Down
XM_004010829.1	GALC			-3.06916	0.0165236	Down
XM_004015284.1	CNFN			1.38969	0.0166885	Up
XM_004003756.1	LOC101123264			Inf	0.0167632	Up
XM_004020531.1	HDHD2			Inf	0.0167632	Up
XM_004001758.1	OTOS			-Inf	0.016782	Down
XM_004005297.1	TRPM6			-Inf	0.016782	Down
XM_004009099.1	PAM			-Inf	0.016782	Down
XR_173079.1	LOC101101865			4.04002	0.016798	Up
XM_004012764.1	ACSF2			4.04002	0.016798	Up
XM_004008034.1	ZNF800			-1.39102	0.0168371	Down
XM_004003019.1	DLG1			-1.53155	0.0168537	Down
XM_004013713.1	MFN2			-1.63588	0.0169741	Down
XM_004013086.1	ENDOV			3.39232	0.0173376	Up
XM_004004657.1	FAP			-2.33086	0.0176506	Down
XM_004003886.1	ESYT3			1.65321	0.0177835	Up
XM_004007937.1	TAX1BP1			-2.51457	0.0178298	Down
XM_004005806.1	TIA1			2.17574	0.0178675	Up
XM_004017565.1	ATP6V0A2			-1.38247	0.0180108	Down
XM_004014435.1	STX16			-2.0049	0.0180738	Down
XM_004004534.1	SSFA2			-1.43996	0.0181164	Down
XM_004002539.1	RPS27			1.42121	0.0181748	Up
XM_004011763.1	FABP9			-1.36872	0.0182038	Down
XM_004011649.1	MTSS1			4.00899	0.0182853	Up
XM_004003035.1	ATP13A4			-1.36817	0.0182874	Down
XM_004006074.1	CCT7			-1.60133	0.0183047	Down
XM_004014732.1	TGM6			-1.37055	0.0184145	Down
XM_004021750.1	TNKS			-1.41379	0.0184405	Down
XM_004013565.1	LOC101116493			-2.4021	0.0185114	Down
XM_004010473.1	EHD4			-1.45693	0.0186544	Down
XM_004005018.1	BSDC1			-2.86507	0.0186888	Down
XM_004013827.1	RASAL2			-2.86507	0.0186888	Down
XM_004004458.1	HMGB2			Inf	0.0187308	Up
XM_004009644.1	TBCK			Inf	0.0187308	Up
NM_001009776.1	ADCYAP1			Inf	0.0187308	Up
XM_004013812.1	RC3H1			-1.36913	0.0189594	Down
XM_004021406.1	HERC4			-1.3716	0.0191611	Down
XM_004005398.1	LOC101120060			-1.42567	0.0191839	Down
XM_004010822.1	SNW1			2.58058	0.019275	Up
XM_004020292.1	RBP4			1.40054	0.0194734	Up
XM_004021178.1	C24H16orf45			-1.96203	0.0196678	Down
XM_004005004.1	PHC2			3.1635	0.0197142	Up
XM_004007375.1	LOC101103311			-1.3564	0.0197319	Down
XM_004010225.1	SPG21			2.51517	0.0197557	Up
XM_004010239.1	VWA9			-4.90689	0.0201736	Down
XM_004019540.1	BARX2			-3.00643	0.0202233	Down
XM_004007953.1	LOC101108218			-Inf	0.0202498	Down
XM_004019396.1	TMEM135			-Inf	0.0202498	Down
XM_004017879.1	HEATR5A			-1.45224	0.0204032	Down
XM_004004484.1	UGGT1			-1.42871	0.020597	Down
XM_004007800.1	KIAA1324L			-3.55897	0.0206312	Down
XM_004010635.1	DUT			2.3599	0.0206429	Up
XM_004011919.1	LY6E			-1.59596	0.0207398	Down
XM_004004774.1	MYO1B			-3.09954	0.0208155	Down
XM_004016924.1	SREK1			-3.09954	0.0208155	Down
XM_004016894.1	FCHO2			-1.4007	0.0208773	Down
XM_004002392.1	NOTCH2			-1.34139	0.0211877	Down
XM_004014105.1	FAM129A			-1.40093	0.0214727	Down
XM_004017271.1	NUDT6			-3.78759	0.0219608	Down
XM_004020622.1	LAMA3			-1.35172	0.0220761	Down
XM_004004969.1	SERPINE2			1.49523	0.0220937	Up
XM_004010801.1	TTLL5			-1.33883	0.0221046	Down
XM_004004776.1	NABP1			-1.43338	0.0222208	Down
XM_004002907.1	PLCXD2			-1.51457	0.0222935	Down
XM_004009199.1	LOC101122521			-1.43741	0.0227563	Down
XM_004004063.1	DIRAS2			-2.23339	0.023045	Down
XM_004003747.1	LOC101116626			-1.4286	0.0230864	Down
XM_004002065.1	GADD45A			-1.41074	0.0231109	Down
XM_004016575.1	ARHGEF12			-1.31509	0.0232261	Down
XM_004017279.1	LOC101105689			-3.51457	0.0233142	Down
XM_004021451.1	ANAPC16			Inf	0.0234563	Up
XM_004004825.1	TRAK2			-1.44698	0.0235029	Down
XM_004005967.1	FBXO11			-1.37623	0.023628	Down
XR_173281.1	LOC101119066			-2.51457	0.0236352	Down
XM_004016029.1	NCAM1			1.76836	0.0237079	Up
XM_004008658.1	MEGF10			-1.72798	0.0237638	Down
XM_004010421.1	FMN1			-1.31837	0.0237678	Down
XM_004022655.1	FLNA			1.54771	0.0238168	Up
XM_004003265.1	TM4SF1			1.43938	0.0238766	Up
XM_004011588.1	RPL8			1.33068	0.0240576	Up
XM_004022727.1	AMMECR1			-1.59946	0.0240671	Down
XM_004022481.1	CENPI			-1.92961	0.0242193	Down
XM_004017999.1	WDR20			2.45505	0.024261	Up
XM_004004893.1	LANCL1			-2.152	0.0243464	Down
XM_004003993.1	ALAD			-Inf	0.024515	Down
XM_004007948.1	LOC101107436			-Inf	0.024515	Down
XM_004019326.1	LOC101105036			-Inf	0.024515	Down
[truncated: 263 more rows]
