# Supplementary material for: An Integrated Analysis of MicroRNA and mRNA Expression Profiles to Identify RNA Expression Signatures in Lambskin Hair Follicles in Hu Sheep
Source: PLoS One. 2016 Jul 12;11(7):e0157463. doi: 10.1371/journal.pone.0157463 (PMC4942090; doi:10.1371/journal.pone.0157463)
Supplement: S2 Table — (XLSX) [file pone.0157463.s005.xlsx]

## Sheet: Sheet1
S2 Table. Correlation analysis of miRNA and mRNA between small waves and large waves
miRNAs	up/down	genes	up/down
NW_004080165.1_8152	up	EHD4, PIK3CB	down
NW_004080166.1_9447	up	EIF5, ELK3, KRT80, LOC100526789, PEPT1, RAB30	down
NW_004080795.1_13255	up	BTF3L4, FYCO1, PREPL, STRN	down
NW_004080189.1_7961	down	KPNB1, MEF2A, NFATC3, NRN1	up
NW_004080177.1_2600	down	ZNF276	up
oar-let-7c	down	LOC101121981, TARBP2	up
oar-miR-199a-3p	down	SERPINE2	up
