# Supplementary material for: An Integrated Analysis of MicroRNA and mRNA Expression Profiles to Identify RNA Expression Signatures in Lambskin Hair Follicles in Hu Sheep
Source: PLoS One. 2016 Jul 12;11(7):e0157463. doi: 10.1371/journal.pone.0157463 (PMC4942090; doi:10.1371/journal.pone.0157463)
Supplement: S3 Table — (XLSX) [file pone.0157463.s006.xlsx]

## Sheet: Sheet1
S3 Table. Correlation analysis of miRNA and mRNA between small waves and medium waves
miRNAs	up/down	genes	up/down
NW_004080176.1_1908	up	CHMP2B, TMEM231	down
NW_004080177.1_2323	up	CBY1, COTL1, EIF4H, KRT23, S100A16, TMEM231	down
NW_004080177.1_2324	up	CBY1, COTL1, EIF4H, KRT23, S100A16, TMEM231,	down
NW_004080182.1_4070	up	CBY1, COTL1, EIF4H, KRT23, S100A16, TMEM231	down
NW_004080164.1_4714	down	ARRDC3	up
NW_004080164.1_5130	down	CHFR, CNFN, FAM104A, IGF2BP2, LOC780507, NOL10, NRBP1	up
NW_004080164.1_5170	down	FNDC1, PSAP, TUBB2A	up
NW_004080165.1_8572	down	CKMT1B	up
NW_004080165.1_8884	down	BPNT1, GGA3, PCP4, POLR2E, ZNF276	up
NW_004080165.1_8917	down	AGL, CUX1, LOC780507, NRN1, PBRM1, ROCK2, SMARCD2, STAC, SUN2	up
NW_004080165.1_8918	down	AGL, CUX1, LOC780507, NRN1, PBRM1, ROCK2, SMARCD2, STAC, SUN2	up
NW_004080166.1_10417	down	ABCF3, KPNB1, KRT19, PBRM1, PTP4A2, SETD5, SUN2	up
NW_004080172.1_13048	down	FAM104A, HNRNPK	up
NW_004080174.1_726	down	ARHGAP26, ATP6V0A1, CUX1, POLR2E	up
NW_004080181.1_3961	down	MT4	up
NW_004080183.1_5976	down	CNFN, LOC101105689, RAB31, RAB5B	up
NW_004080184.1_6326	down	BAZ2B, DUT, KPNB1, NRN1, PPT1, PTGFR, RHNO1	up
oar-miR-10a	down	SLC38A2, TCEB1	up
oar-miR-200a	down	PABPC4	up
