# Supplementary material for: An Integrated Analysis of MicroRNA and mRNA Expression Profiles to Identify RNA Expression Signatures in Lambskin Hair Follicles in Hu Sheep
Source: PLoS One. 2016 Jul 12;11(7):e0157463. doi: 10.1371/journal.pone.0157463 (PMC4942090; doi:10.1371/journal.pone.0157463)
Supplement: S4 Table — (XLSX) [file pone.0157463.s007.xlsx]

## Sheet: Sheet1
S4 Table. Correlation analysis of miRNA and mRNA between medium waves and large waves
miRNAs	up/down	genes	up/down
NW_004080164.1_5708	up	PREPL, SRP68	down
NW_004080165.1_8572	up	CKMT1B, FYCO1	down
NW_004080165.1_8918	up	AGL, ASPRV1, EHD4, KCTD7, PIK3R1, STAC	down
NW_004080166.1_10417	up	C24H16orf72, CAND1, MAPK8, PTP4A2, PUM2, SBSN, THBS1	down
NW_004080166.1_9139	up	ELK3, LOC101116493, MMD, VPS54	down
NW_004080168.1_11242	up	ADAMTS1, PREPL	down
NW_004080170.1_12254	up	LOC101116493	down
NW_004080172.1_12940	up	CNST, CRABP2	down
NW_004080174.1_726	up	ACSL1, ARHGAP26, ATP6V0A1, ECD, FAM46A, KRTDAP, LOC101122148	down
NW_004080181.1_3961	up	MUC15	down
NW_004080184.1_6326	up	AZIN1, CTTNBP2NL, DUT, FBXO38, HMGCL, LMO4, LOC100037673, TAX1BP1	down
NW_004080795.1_13255	up	FYCO1, PREPL, STRN	down
