# Supplementary material for: An Integrated Analysis of MicroRNA and mRNA Expression Profiles to Identify RNA Expression Signatures in Lambskin Hair Follicles in Hu Sheep
Source: PLoS One. 2016 Jul 12;11(7):e0157463. doi: 10.1371/journal.pone.0157463 (PMC4942090; doi:10.1371/journal.pone.0157463)
Supplement: S5 Table — (XLSX) [file pone.0157463.s008.xlsx]

## Sheet: Sheet1
S5 Table Primers used in real-time RT-PCR analysis
miRNA/Gene	Forward primer (5′–­3′)	Reverse primer (5′–3′)
miRNA-143	ACGGTGAGATGAAGCACTGTAGC
let-7c	CACGGCTGAGGTAGTAGGTTGTATG
NW_004080189.1_7961	CCTGTACTGAGCTGCCCCG
NW_004080181.1_3961	CCGGCCAACGCACCA
NW_004080166.1_10417	ATTTCCCCCCACGCCC
U6	TGGAACGATACAGAGAAGATTAGCA
LMO4	GACCGCTTTCTGCTCTATGCC	TGCAAGCACCGCTATTCCCAA
IGF2BP2	GTCCTGCTCAAGTCCGGCTA	TGTGTTGACTTGCTCCACGTT
FGF1	AATTACAAGAAGCCCAAGCTC	CTCCGACTCTTAATATACACCT
MAPK8	CTGGAATTATTCATCGGGACT	CACAGACCATAAATCCACGTT
MT4	TCCGGGGAATGTACCTGCATGTC	TGTCTGATGCCCCTTTGCAGAT
